# Supplementary material for: Benzyl­aminium perchlorate–18-crown-6 (1/1)
Source: Acta Crystallogr Sect E Struct Rep Online. 2011 Mar 2;67(Pt 4):o772. doi: 10.1107/S1600536811007082 (PMC3100026; doi:10.1107/S1600536811007082)
Supplement: Supplementary file 1 [file e-67-0o772-sup1.cif]

##############################################################################
###                                                                        ###
###        Electronic paper (Acta Crystallographica Section E)             ###
###                                                                        ###
##############################################################################
#                                                                            #
# This CIF contains the data in a paper accepted for publication in Acta     #
# Crystallographica Section E. It conforms to the requirements of Notes      #
# for Authors for Section E, and has been peer reviewed under the auspices   #
# of the IUCr Commission on Journals.                                        #
#                                                                            #
# Full details of the Crystallographic Information File format               #
# are given in the paper "The Crystallographic Information File (CIF):       #
# a New Standard Archive File for Crystallography" by S. R. Hall, F. H.      #
# Allen and I. D. Brown [Acta Cryst. (1991), A47, 655-685].                  #
#                                                                            #
# The current version of the core CIF dictionary is obtainable from          #
# ftp://ftp.iucr.org/pub/cif_core.dic. The current version number is 2.4.    #
#                                                                            #
# Software is freely available for graphical display of the structure(s) in  #
# this CIF.  For information consult the CIF home page http://www.iucr.org/  #
# cif/home.html                                                              #
#                                                                            #
# This file may be used for bona fide research purposes within the           #
# scientific community so long as proper attribution is given to the journal # 
# article from which it was obtained.                                        #
#                                                                            #
##############################################################################
                                             
data_I
_audit_creation_method     SHELXL-97
_chemical_name_systematic
;
Benzylaminium perchlorate--1,4,7,10,13,16-hexaoxacyclooctadecane (1/1)
;
_chemical_name_common
;
Benzylaminium perchlorate--18-crown-6 (1/1)
;
_chemical_formula_moiety     'C7 H10 N +, Cl O4 -, C12 H24 O6'
_chemical_formula_sum     'C19 H34 Cl N O10'
_chemical_formula_iupac     'C7 H10 N +, Cl O4 -, C12 H24 O6'
_chemical_formula_weight     471.92
_chemical_melting_point     ?
_symmetry_cell_setting     triclinic
_symmetry_space_group_name_H-M     'P -1 '
_symmetry_space_group_name_Hall     '-P 1'
loop_
    _symmetry_equiv_pos_as_xyz
    'x, y, z'
    '-x, -y, -z'
_cell_length_a     9.3482(19)
_cell_length_b     10.948(2)
_cell_length_c     12.071(2)
_cell_angle_alpha     76.71(3)
_cell_angle_beta     86.64(3)
_cell_angle_gamma     78.27(3)
_cell_volume     1177.1(4)
_cell_formula_units_Z     2
_cell_measurement_reflns_used     5069.5
_cell_measurement_theta_min     3.24
_cell_measurement_theta_max     27.63
_cell_measurement_temperature     298(2)
_exptl_crystal_description     'Prism'
_exptl_crystal_colour     'colourless'
_exptl_crystal_size_max     0.4000
_exptl_crystal_size_mid     0.3000
_exptl_crystal_size_min     0.2000
_exptl_crystal_density_diffrn     1.332
_exptl_crystal_density_meas     ?
_exptl_crystal_density_method     'not measured'
_exptl_crystal_F_000     504
_exptl_absorpt_coefficient_mu     0.214
_exptl_absorpt_correction_type     multi-scan
_exptl_absorpt_process_details     '(CrystalClear; Rigaku, 2005)'
_exptl_absorpt_correction_T_min     0.926
_exptl_absorpt_correction_T_max     0.958
_exptl_special_details
;
;
_diffrn_ambient_temperature     298(2)
_diffrn_radiation_type     MoK\a
_diffrn_radiation_wavelength     0.71073
_diffrn_radiation_source     'fine-focus sealed tube'
_diffrn_radiation_monochromator     graphite
_diffrn_measurement_device_type     'Rigaku SCXmini'
_diffrn_measurement_method     \w
_diffrn_detector_area_resol_mean     13.6612
_diffrn_reflns_number     12262
_diffrn_reflns_av_R_equivalents     0.0362
_diffrn_reflns_av_sigmaI/netI     0.0454
_diffrn_reflns_theta_min     3.23
_diffrn_reflns_theta_max     27.47
_diffrn_reflns_theta_full     27.47
_diffrn_measured_fraction_theta_max     0.997
_diffrn_measured_fraction_theta_full     0.997
_diffrn_reflns_limit_h_min     -12
_diffrn_reflns_limit_h_max     12
_diffrn_reflns_limit_k_min     -14
_diffrn_reflns_limit_k_max     14
_diffrn_reflns_limit_l_min     -15
_diffrn_reflns_limit_l_max     15
_diffrn_standards_number     0
_diffrn_standards_interval_count     .
_diffrn_standards_interval_time     .
_diffrn_standards_decay_%     ?
_refine_special_details
;
Refinement of <i>F</i>^2^ against ALL reflections. The weighted <i>R</i>-factor
<i>wR</i> and goodness of fit <i>S</i> are based on <i>F</i>^2^, conventional
<i>R</i>-factors <i>R</i> are based on <i>F</i>, with <i>F</i> set to zero for
negative <i>F</i>^2^. The threshold expression of <i>F</i>^2^ >
\s(<i>F</i>^2^) is used only for calculating <i>R</i>-factors(gt) <i>etc</i>.
and is not relevant to the choice of reflections for refinement.
<i>R</i>-factors based on <i>F</i>^2^ are statistically about twice as large
as those based on <i>F</i>, and <i>R</i>- factors based on ALL data will be
even larger.
;
_reflns_number_total     5391
_reflns_number_gt     3637
_reflns_threshold_expression     I>2sigma(I)
_refine_ls_structure_factor_coef     Fsqd
_refine_ls_matrix_type     full
_refine_ls_R_factor_all     0.0898
_refine_ls_R_factor_gt     0.0577
_refine_ls_wR_factor_gt     0.1391
_refine_ls_wR_factor_ref     0.1570
_refine_ls_goodness_of_fit_ref     1.034
_refine_ls_restrained_S_all     1.035
_refine_ls_number_reflns     5391
_refine_ls_number_parameters     292
_refine_ls_number_restraints     3
_refine_ls_hydrogen_treatment     mixed
_refine_ls_weighting_scheme     calc
_refine_ls_weighting_details
         'calc w=1/[\s^2^(Fo^2^)+(0.0636P)^2^+0.4966P] where P=(Fo^2^+2Fc^2^)/3'
_atom_sites_solution_hydrogens     geom
_atom_sites_solution_primary     direct
_atom_sites_solution_secondary     difmap
_refine_ls_shift/su_max     0.000
_refine_ls_shift/su_mean     0.000
_refine_diff_density_max     0.485
_refine_diff_density_min     -0.324
_refine_ls_extinction_method     none
_refine_ls_extinction_coef     ?
loop_
    _atom_type_symbol
    _atom_type_description
    _atom_type_scat_dispersion_real
    _atom_type_scat_dispersion_imag
    _atom_type_scat_source
    'C' 'C' 0.0033 0.0016
                         'International Tables Vol C Tables 4.2.6.8 and 6.1.1.4'
    'H' 'H' 0.0000 0.0000
                         'International Tables Vol C Tables 4.2.6.8 and 6.1.1.4'
    'N' 'N' 0.0061 0.0033
                         'International Tables Vol C Tables 4.2.6.8 and 6.1.1.4'
    'O' 'O' 0.0106 0.0060
                         'International Tables Vol C Tables 4.2.6.8 and 6.1.1.4'
    'Cl' 'Cl' 0.1484 0.1585
                         'International Tables Vol C Tables 4.2.6.8 and 6.1.1.4'
_computing_data_collection     'CrystalClear (Rigaku, 2005)'
_computing_cell_refinement     'CrystalClear (Rigaku, 2005)'
_computing_data_reduction     'CrystalClear (Rigaku, 2005)'
_computing_structure_solution     'SHELXS97 (Sheldrick, 2008)'
_computing_structure_refinement     'SHELXL97 (Sheldrick, 2008)'
_computing_molecular_graphics     'SHELXTL (Sheldrick, 2008)'
_computing_publication_material     'SHELXTL (Sheldrick, 2008)'
loop_
    _atom_site_type_symbol
    _atom_site_label
    _atom_site_fract_x
    _atom_site_fract_y
    _atom_site_fract_z
    _atom_site_U_iso_or_equiv
    _atom_site_adp_type
    _atom_site_calc_flag
    _atom_site_refinement_flags
    _atom_site_occupancy
    _atom_site_disorder_assembly
    _atom_site_disorder_group
    Cl Cl1 0.09437(7) 0.73666(6) 0.23044(6) 0.0524(2) Uani d . 1 . .
    N N1 0.4131(2) 0.2586(2) 0.25044(18) 0.0396(4) Uani d D 1 . .
    H H3 0.328(2) 0.241(2) 0.262(2) 0.055(8) Uiso d D 1 . .
    H H2 0.434(3) 0.280(3) 0.309(2) 0.080(11) Uiso d D 1 . .
    H H1 0.473(3) 0.191(2) 0.242(2) 0.061(8) Uiso d D 1 . .
    C C1 0.0242(3) 0.2263(3) 0.3324(2) 0.0539(6) Uani d . 1 . .
    H H1A 0.0421 0.1450 0.3874 0.065 Uiso calc R 1 . .
    H H1B -0.0765 0.2435 0.3083 0.065 Uiso calc R 1 . .
    C C2 0.0486(3) 0.3295(3) 0.3861(2) 0.0570(7) Uani d . 1 . .
    H H2A 0.0375 0.4099 0.3300 0.068 Uiso calc R 1 . .
    H H2B -0.0228 0.3398 0.4465 0.068 Uiso calc R 1 . .
    C C3 0.2209(3) 0.3866(3) 0.4913(2) 0.0574(7) Uani d . 1 . .
    H H3A 0.1504 0.3930 0.5530 0.069 Uiso calc R 1 . .
    H H3B 0.2119 0.4703 0.4403 0.069 Uiso calc R 1 . .
    C C4 0.3716(3) 0.3441(3) 0.5380(2) 0.0563(7) Uani d . 1 . .
    H H4A 0.3864 0.3972 0.5889 0.068 Uiso calc R 1 . .
    H H4B 0.3844 0.2562 0.5811 0.068 Uiso calc R 1 . .
    C C5 0.6237(3) 0.3138(3) 0.4840(3) 0.0619(7) Uani d . 1 . .
    H H5A 0.6322 0.3391 0.5549 0.074 Uiso calc R 1 . .
    H H5B 0.6854 0.3574 0.4276 0.074 Uiso calc R 1 . .
    C C6 0.6772(3) 0.1724(3) 0.5013(2) 0.0618(7) Uani d . 1 . .
    H H6A 0.7751 0.1489 0.5319 0.074 Uiso calc R 1 . .
    H H6B 0.6138 0.1273 0.5549 0.074 Uiso calc R 1 . .
    C C7 0.7380(3) 0.0069(3) 0.4014(3) 0.0622(8) Uani d . 1 . .
    H H7A 0.6859 -0.0457 0.4588 0.075 Uiso calc R 1 . .
    H H7B 0.8397 -0.0112 0.4232 0.075 Uiso calc R 1 . .
    C C8 0.7269(3) -0.0241(3) 0.2899(3) 0.0605(7) Uani d . 1 . .
    H H8A 0.7716 0.0334 0.2311 0.073 Uiso calc R 1 . .
    H H8B 0.7778 -0.1111 0.2916 0.073 Uiso calc R 1 . .
    C C9 0.5564(3) -0.0628(3) 0.1715(2) 0.0621(7) Uani d . 1 . .
    H H9A 0.5974 -0.1538 0.1880 0.075 Uiso calc R 1 . .
    H H9B 0.6062 -0.0219 0.1048 0.075 Uiso calc R 1 . .
    C C10 0.3972(3) -0.0412(3) 0.1491(2) 0.0585(7) Uani d . 1 . .
    H H10A 0.3805 -0.0887 0.0941 0.070 Uiso calc R 1 . .
    H H10B 0.3450 -0.0702 0.2189 0.070 Uiso calc R 1 . .
    C C11 0.1953(3) 0.1244(3) 0.0785(2) 0.0574(7) Uani d . 1 . .
    H H11A 0.1734 0.0645 0.0370 0.069 Uiso calc R 1 . .
    H H11B 0.1754 0.2091 0.0287 0.069 Uiso calc R 1 . .
    C C12 0.0963(3) 0.1234(3) 0.1806(2) 0.0574(7) Uani d . 1 . .
    H H12A -0.0047 0.1405 0.1574 0.069 Uiso calc R 1 . .
    H H12B 0.1167 0.0400 0.2323 0.069 Uiso calc R 1 . .
    C C13 0.4150(3) 0.3677(3) 0.1516(2) 0.0558(7) Uani d . 1 . .
    H H13A 0.3409 0.4401 0.1630 0.067 Uiso calc R 1 . .
    H H13B 0.3909 0.3441 0.0833 0.067 Uiso calc R 1 . .
    C C14 0.5614(2) 0.4067(2) 0.13535(19) 0.0410(5) Uani d . 1 . .
    C C15 0.6709(3) 0.3499(2) 0.0712(2) 0.0534(6) Uani d . 1 . .
    H H15A 0.6544 0.2862 0.0369 0.064 Uiso calc R 1 . .
    C C16 0.8057(3) 0.3872(3) 0.0573(2) 0.0619(7) Uani d . 1 . .
    H H16A 0.8787 0.3488 0.0135 0.074 Uiso calc R 1 . .
    C C17 0.8306(3) 0.4798(3) 0.1078(2) 0.0595(7) Uani d . 1 . .
    H H17A 0.9213 0.5035 0.0996 0.071 Uiso calc R 1 . .
    C C18 0.7231(3) 0.5378(3) 0.1702(2) 0.0590(7) Uani d . 1 . .
    H H18A 0.7402 0.6018 0.2038 0.071 Uiso calc R 1 . .
    C C19 0.5883(3) 0.5018(2) 0.1837(2) 0.0503(6) Uani d . 1 . .
    H H19A 0.5152 0.5424 0.2260 0.060 Uiso calc R 1 . .
    O O1 0.19248(17) 0.29632(15) 0.43136(15) 0.0486(4) Uani d . 1 . .
    O O2 0.47524(19) 0.35379(16) 0.44750(14) 0.0512(4) Uani d . 1 . .
    O O3 0.67755(19) 0.13841(15) 0.39507(15) 0.0521(4) Uani d . 1 . .
    O O4 0.57664(17) -0.01084(16) 0.26576(14) 0.0482(4) Uani d . 1 . .
    O O5 0.34709(18) 0.09153(16) 0.10618(14) 0.0493(4) Uani d . 1 . .
    O O6 0.11943(17) 0.21897(16) 0.23658(15) 0.0490(4) Uani d . 1 . .
    O O7 0.0730(3) 0.7953(3) 0.3246(2) 0.1013(8) Uani d . 1 . .
    O O8 0.0789(4) 0.8327(2) 0.1295(2) 0.1123(10) Uani d . 1 . .
    O O9 -0.0107(4) 0.6649(4) 0.2327(3) 0.1528(15) Uani d . 1 . .
    O O10 0.2345(3) 0.6655(4) 0.2346(3) 0.1501(15) Uani d . 1 . .
loop_
    _atom_site_aniso_label
    _atom_site_aniso_U_11
    _atom_site_aniso_U_22
    _atom_site_aniso_U_33
    _atom_site_aniso_U_12
    _atom_site_aniso_U_13
    _atom_site_aniso_U_23
    Cl1 0.0508(4) 0.0502(4) 0.0589(4) -0.0132(3) -0.0051(3) -0.0139(3)
    N1 0.0340(11) 0.0437(11) 0.0426(11) -0.0117(9) 0.0003(9) -0.0089(9)
    C1 0.0352(12) 0.0615(16) 0.0613(16) -0.0114(11) 0.0027(11) -0.0054(13)
    C2 0.0385(13) 0.0610(16) 0.0668(17) 0.0017(12) 0.0068(12) -0.0165(14)
    C3 0.0624(17) 0.0521(15) 0.0619(17) -0.0090(13) 0.0110(13) -0.0263(13)
    C4 0.0761(19) 0.0547(15) 0.0440(14) -0.0201(14) 0.0026(13) -0.0176(12)
    C5 0.0598(17) 0.0690(18) 0.0655(18) -0.0257(14) -0.0162(14) -0.0173(14)
    C6 0.0586(16) 0.0673(18) 0.0581(17) -0.0166(14) -0.0223(13) -0.0017(14)
    C7 0.0482(15) 0.0481(15) 0.085(2) -0.0051(12) -0.0271(14) -0.0004(14)
    C8 0.0390(14) 0.0507(15) 0.088(2) 0.0001(11) -0.0036(13) -0.0139(14)
    C9 0.0764(19) 0.0549(16) 0.0515(16) 0.0071(14) 0.0016(14) -0.0227(13)
    C10 0.0798(19) 0.0498(15) 0.0509(15) -0.0147(13) -0.0110(13) -0.0171(12)
    C11 0.0550(16) 0.0655(17) 0.0556(16) -0.0152(13) -0.0123(13) -0.0153(13)
    C12 0.0465(14) 0.0617(16) 0.0717(18) -0.0219(12) -0.0040(13) -0.0195(14)
    C13 0.0471(14) 0.0520(15) 0.0625(17) -0.0177(12) -0.0168(12) 0.0101(12)
    C14 0.0422(12) 0.0407(12) 0.0368(12) -0.0106(10) -0.0073(9) 0.0019(10)
    C15 0.0675(17) 0.0455(14) 0.0469(14) -0.0100(12) -0.0067(12) -0.0092(11)
    C16 0.0521(16) 0.0711(19) 0.0523(16) 0.0009(14) 0.0109(12) -0.0070(14)
    C17 0.0477(15) 0.0762(19) 0.0526(16) -0.0236(14) 0.0010(12) -0.0006(14)
    C18 0.0638(17) 0.0609(17) 0.0587(16) -0.0287(14) -0.0003(14) -0.0118(14)
    C19 0.0492(14) 0.0542(15) 0.0483(14) -0.0125(12) 0.0054(11) -0.0122(12)
    O1 0.0421(9) 0.0446(9) 0.0602(11) -0.0030(7) 0.0027(8) -0.0194(8)
    O2 0.0553(10) 0.0568(10) 0.0448(10) -0.0166(8) -0.0035(8) -0.0122(8)
    O3 0.0542(10) 0.0435(9) 0.0558(11) -0.0100(8) -0.0175(8) -0.0010(8)
    O4 0.0393(9) 0.0531(10) 0.0522(10) -0.0018(7) -0.0003(7) -0.0184(8)
    O5 0.0518(10) 0.0485(10) 0.0507(10) -0.0130(8) -0.0025(8) -0.0138(8)
    O6 0.0388(9) 0.0510(10) 0.0611(11) -0.0157(7) 0.0037(8) -0.0153(8)
    O7 0.0982(18) 0.133(2) 0.0844(17) -0.0079(16) -0.0136(14) -0.0580(17)
    O8 0.166(3) 0.0825(17) 0.0832(18) -0.0337(18) -0.0295(18) 0.0073(14)
    O9 0.179(3) 0.161(3) 0.162(3) -0.130(3) -0.004(3) -0.040(2)
    O10 0.101(2) 0.179(3) 0.132(3) 0.065(2) -0.0001(19) -0.040(2)
_geom_special_details
;
All e.s.d.'s (except the e.s.d. in the dihedral angle between two l.s. planes)
are estimated using the full covariance matrix. The cell e.s.d.'s are taken
into account individually in the estimation of e.s.d.'s in distances, angles
and torsion angles; correlations between e.s.d.'s in cell parameters are only
used when they are defined by crystal symmetry. An approximate (isotropic)
treatment of cell e.s.d.'s is used for estimating e.s.d.'s involving l.s.
planes.
;
loop_
    _geom_bond_atom_site_label_1
    _geom_bond_atom_site_label_2
    _geom_bond_site_symmetry_2
    _geom_bond_distance
    _geom_bond_publ_flag
    Cl1 O9 . 1.372(3) ?
    Cl1 O10 . 1.378(3) ?
    Cl1 O8 . 1.407(3) ?
    Cl1 O7 . 1.414(2) ?
    N1 C13 . 1.484(3) ?
    N1 H3 . 0.847(17) ?
    N1 H2 . 0.836(18) ?
    N1 H1 . 0.858(17) ?
    C1 O6 . 1.424(3) ?
    C1 C2 . 1.486(4) ?
    C1 H1A . 0.9700 ?
    C1 H1B . 0.9700 ?
    C2 O1 . 1.427(3) ?
    C2 H2A . 0.9700 ?
    C2 H2B . 0.9700 ?
    C3 O1 . 1.425(3) ?
    C3 C4 . 1.492(4) ?
    C3 H3A . 0.9700 ?
    C3 H3B . 0.9700 ?
    C4 O2 . 1.417(3) ?
    C4 H4A . 0.9700 ?
    C4 H4B . 0.9700 ?
    C5 O2 . 1.431(3) ?
    C5 C6 . 1.497(4) ?
    C5 H5A . 0.9700 ?
    C5 H5B . 0.9700 ?
    C6 O3 . 1.415(3) ?
    C6 H6A . 0.9700 ?
    C6 H6B . 0.9700 ?
    C7 O3 . 1.421(3) ?
    C7 C8 . 1.476(4) ?
    C7 H7A . 0.9700 ?
    C7 H7B . 0.9700 ?
    C8 O4 . 1.423(3) ?
    C8 H8A . 0.9700 ?
    C8 H8B . 0.9700 ?
    C9 O4 . 1.421(3) ?
    C9 C10 . 1.489(4) ?
    C9 H9A . 0.9700 ?
    C9 H9B . 0.9700 ?
    C10 O5 . 1.416(3) ?
    C10 H10A . 0.9700 ?
    C10 H10B . 0.9700 ?
    C11 O5 . 1.431(3) ?
    C11 C12 . 1.497(4) ?
    C11 H11A . 0.9700 ?
    C11 H11B . 0.9700 ?
    C12 O6 . 1.425(3) ?
    C12 H12A . 0.9700 ?
    C12 H12B . 0.9700 ?
    C13 C14 . 1.503(3) ?
    C13 H13A . 0.9700 ?
    C13 H13B . 0.9700 ?
    C14 C19 . 1.375(3) ?
    C14 C15 . 1.380(4) ?
    C15 C16 . 1.392(4) ?
    C15 H15A . 0.9300 ?
    C16 C17 . 1.360(4) ?
    C16 H16A . 0.9300 ?
    C17 C18 . 1.361(4) ?
    C17 H17A . 0.9300 ?
    C18 C19 . 1.385(4) ?
    C18 H18A . 0.9300 ?
    C19 H19A . 0.9300 ?
loop_
    _geom_angle_atom_site_label_1
    _geom_angle_atom_site_label_2
    _geom_angle_atom_site_label_3
    _geom_angle_site_symmetry_1
    _geom_angle_site_symmetry_3
    _geom_angle
    _geom_angle_publ_flag
    O9 Cl1 O10 . . 113.1(3) ?
    O9 Cl1 O8 . . 108.3(2) ?
    O10 Cl1 O8 . . 108.9(2) ?
    O9 Cl1 O7 . . 109.3(2) ?
    O10 Cl1 O7 . . 108.27(19) ?
    O8 Cl1 O7 . . 108.82(18) ?
    C13 N1 H3 . . 111.3(18) ?
    C13 N1 H2 . . 109(2) ?
    H3 N1 H2 . . 106(3) ?
    C13 N1 H1 . . 112.5(19) ?
    H3 N1 H1 . . 108(3) ?
    H2 N1 H1 . . 110(3) ?
    O6 C1 C2 . . 110.2(2) ?
    O6 C1 H1A . . 109.6 ?
    C2 C1 H1A . . 109.6 ?
    O6 C1 H1B . . 109.6 ?
    C2 C1 H1B . . 109.6 ?
    H1A C1 H1B . . 108.1 ?
    O1 C2 C1 . . 109.0(2) ?
    O1 C2 H2A . . 109.9 ?
    C1 C2 H2A . . 109.9 ?
    O1 C2 H2B . . 109.9 ?
    C1 C2 H2B . . 109.9 ?
    H2A C2 H2B . . 108.3 ?
    O1 C3 C4 . . 109.2(2) ?
    O1 C3 H3A . . 109.8 ?
    C4 C3 H3A . . 109.8 ?
    O1 C3 H3B . . 109.8 ?
    C4 C3 H3B . . 109.8 ?
    H3A C3 H3B . . 108.3 ?
    O2 C4 C3 . . 109.6(2) ?
    O2 C4 H4A . . 109.7 ?
    C3 C4 H4A . . 109.7 ?
    O2 C4 H4B . . 109.7 ?
    C3 C4 H4B . . 109.7 ?
    H4A C4 H4B . . 108.2 ?
    O2 C5 C6 . . 112.9(2) ?
    O2 C5 H5A . . 109.0 ?
    C6 C5 H5A . . 109.0 ?
    O2 C5 H5B . . 109.0 ?
    C6 C5 H5B . . 109.0 ?
    H5A C5 H5B . . 107.8 ?
    O3 C6 C5 . . 108.5(2) ?
    O3 C6 H6A . . 110.0 ?
    C5 C6 H6A . . 110.0 ?
    O3 C6 H6B . . 110.0 ?
    C5 C6 H6B . . 110.0 ?
    H6A C6 H6B . . 108.4 ?
    O3 C7 C8 . . 109.8(2) ?
    O3 C7 H7A . . 109.7 ?
    C8 C7 H7A . . 109.7 ?
    O3 C7 H7B . . 109.7 ?
    C8 C7 H7B . . 109.7 ?
    H7A C7 H7B . . 108.2 ?
    O4 C8 C7 . . 108.7(2) ?
    O4 C8 H8A . . 110.0 ?
    C7 C8 H8A . . 110.0 ?
    O4 C8 H8B . . 110.0 ?
    C7 C8 H8B . . 110.0 ?
    H8A C8 H8B . . 108.3 ?
    O4 C9 C10 . . 109.1(2) ?
    O4 C9 H9A . . 109.9 ?
    C10 C9 H9A . . 109.9 ?
    O4 C9 H9B . . 109.9 ?
    C10 C9 H9B . . 109.9 ?
    H9A C9 H9B . . 108.3 ?
    O5 C10 C9 . . 108.1(2) ?
    O5 C10 H10A . . 110.1 ?
    C9 C10 H10A . . 110.1 ?
    O5 C10 H10B . . 110.1 ?
    C9 C10 H10B . . 110.1 ?
    H10A C10 H10B . . 108.4 ?
    O5 C11 C12 . . 113.4(2) ?
    O5 C11 H11A . . 108.9 ?
    C12 C11 H11A . . 108.9 ?
    O5 C11 H11B . . 108.9 ?
    C12 C11 H11B . . 108.9 ?
    H11A C11 H11B . . 107.7 ?
    O6 C12 C11 . . 109.1(2) ?
    O6 C12 H12A . . 109.9 ?
    C11 C12 H12A . . 109.9 ?
    O6 C12 H12B . . 109.9 ?
    C11 C12 H12B . . 109.9 ?
    H12A C12 H12B . . 108.3 ?
    N1 C13 C14 . . 111.97(19) ?
    N1 C13 H13A . . 109.2 ?
    C14 C13 H13A . . 109.2 ?
    N1 C13 H13B . . 109.2 ?
    C14 C13 H13B . . 109.2 ?
    H13A C13 H13B . . 107.9 ?
    C19 C14 C15 . . 118.4(2) ?
    C19 C14 C13 . . 120.2(2) ?
    C15 C14 C13 . . 121.4(2) ?
    C14 C15 C16 . . 120.6(2) ?
    C14 C15 H15A . . 119.7 ?
    C16 C15 H15A . . 119.7 ?
    C17 C16 C15 . . 119.9(3) ?
    C17 C16 H16A . . 120.0 ?
    C15 C16 H16A . . 120.0 ?
    C16 C17 C18 . . 120.2(3) ?
    C16 C17 H17A . . 119.9 ?
    C18 C17 H17A . . 119.9 ?
    C17 C18 C19 . . 120.1(3) ?
    C17 C18 H18A . . 119.9 ?
    C19 C18 H18A . . 119.9 ?
    C14 C19 C18 . . 120.8(2) ?
    C14 C19 H19A . . 119.6 ?
    C18 C19 H19A . . 119.6 ?
    C3 O1 C2 . . 112.38(19) ?
    C4 O2 C5 . . 113.7(2) ?
    C6 O3 C7 . . 112.5(2) ?
    C9 O4 C8 . . 112.3(2) ?
    C10 O5 C11 . . 113.4(2) ?
    C1 O6 C12 . . 111.88(18) ?
loop_
    _geom_torsion_atom_site_label_1
    _geom_torsion_atom_site_label_2
    _geom_torsion_atom_site_label_3
    _geom_torsion_atom_site_label_4
    _geom_torsion_site_symmetry_1
    _geom_torsion_site_symmetry_2
    _geom_torsion_site_symmetry_3
    _geom_torsion_site_symmetry_4
    _geom_torsion
    _geom_torsion_publ_flag
    O6 C1 C2 O1 . . . . -65.1(3) ?
    O1 C3 C4 O2 . . . . 68.5(3) ?
    O2 C5 C6 O3 . . . . 64.3(3) ?
    O3 C7 C8 O4 . . . . -66.0(3) ?
    O4 C9 C10 O5 . . . . 69.6(3) ?
    O5 C11 C12 O6 . . . . 63.4(3) ?
    N1 C13 C14 C19 . . . . -93.2(3) ?
    N1 C13 C14 C15 . . . . 87.6(3) ?
    C19 C14 C15 C16 . . . . 0.8(4) ?
    C13 C14 C15 C16 . . . . -179.9(2) ?
    C14 C15 C16 C17 . . . . 0.4(4) ?
    C15 C16 C17 C18 . . . . -1.2(4) ?
    C16 C17 C18 C19 . . . . 0.8(4) ?
    C15 C14 C19 C18 . . . . -1.3(4) ?
    C13 C14 C19 C18 . . . . 179.5(2) ?
    C17 C18 C19 C14 . . . . 0.5(4) ?
    C4 C3 O1 C2 . . . . 178.8(2) ?
    C1 C2 O1 C3 . . . . -176.0(2) ?
    C3 C4 O2 C5 . . . . -179.4(2) ?
    C6 C5 O2 C4 . . . . 84.9(3) ?
    C5 C6 O3 C7 . . . . 175.3(2) ?
    C8 C7 O3 C6 . . . . 176.5(2) ?
    C10 C9 O4 C8 . . . . -178.0(2) ?
    C7 C8 O4 C9 . . . . -168.3(2) ?
    C9 C10 O5 C11 . . . . 178.6(2) ?
    C12 C11 O5 C10 . . . . 76.3(3) ?
    C2 C1 O6 C12 . . . . -178.3(2) ?
    C11 C12 O6 C1 . . . . 177.8(2) ?
loop_
    _geom_hbond_atom_site_label_D
    _geom_hbond_atom_site_label_H
    _geom_hbond_atom_site_label_A
    _geom_hbond_site_symmetry_A
    _geom_hbond_distance_DH
    _geom_hbond_distance_HA
    _geom_hbond_distance_DA
    _geom_hbond_angle_DHA
    N1 H3 O1 . 0.847(17) 2.47(2) 2.955(3) 117(2)
    N1 H2 O2 . 0.836(18) 2.105(19) 2.938(3) 174(3)
    N1 H2 O3 . 0.836(18) 2.60(3) 3.003(3) 111(2)
    N1 H1 O4 . 0.858(17) 2.182(19) 3.004(3) 161(3)
    N1 H1 O5 . 0.858(17) 2.61(3) 2.968(3) 107(2)
    N1 H3 O6 . 0.847(17) 2.067(18) 2.885(3) 162(3)
    C13 H13B Cg1 2_665 0.97 2.9934 3.545(3) 117.32
data_global
_journal_date_recd_electronic     2011-01-21
_journal_date_accepted     2011-02-24
_journal_name_full     'Acta Crystallographica, Section E'
_journal_year     2011
_journal_volume     67
_journal_issue      4
_journal_page_first     o772
_journal_page_last     o772
_journal_paper_category     QO
_journal_coeditor_code     KP2306
_publ_contact_author_name     'Wen-zhe,Wang*'
_publ_contact_author_address
;
College of Food Engineering, RiZhao Polytechnic, RiZhao 276826,
People's Republic of China
;
_publ_contact_author_email     'wangwenzhe-11@163.com'
_publ_contact_author_fax     '86-0633-8172898'
_publ_contact_author_phone     '86-0633-8172898'
_publ_section_title
;
Benzylaminium perchlorate--18-crown-6 (1/1)
;
loop_
    _publ_author_name
    _publ_author_footnote
    _publ_author_address
    'Wang, Wen-zhe' .
;
RiZhao Polytechnic, RiZhao 276826, People's Republic of China
;
    'Li, Xiu-juan' .
;
RiZhao Polytechnic, RiZhao 276826, People's Republic of China
;
    'Wang, Na' .
;
RiZhao Polytechnic, RiZhao 276826, People's Republic of China
;
