# Supplementary material for: Benzyl­aminium perchlorate–18-crown-6 (1/1)
Source: Acta Crystallogr Sect E Struct Rep Online. 2011 Mar 2;67(Pt 4):o772. doi: 10.1107/S1600536811007082 (PMC3100026; doi:10.1107/S1600536811007082)
Supplement: Supplementary file 2 [file e-67-0o772-Isup2.hkl]

# 
# h,k,l, Fc-squared, Fo-squared, sigma(Fo-squared) and status flag 
# 
data_I
_shelx_title ' f in P-1' 
_shelx_refln_list_code          4 
_shelx_F_calc_maximum      153.65 
_exptl_crystal_F_000       504.00 
_reflns_d_resolution_high  0.7703 
 
loop_ 
 _symmetry_equiv_pos_as_xyz 
 'x, y, z' 
 '-x, -y, -z' 
 
_cell_length_a     9.3482 
_cell_length_b    10.9475 
_cell_length_c    12.0709 
_cell_angle_alpha  76.711 
_cell_angle_beta   86.643 
_cell_angle_gamma  78.271 
 
_shelx_F_squared_multiplier     1.000 
 
loop_ 
 _refln_index_h 
 _refln_index_k 
 _refln_index_l 
 _refln_F_squared_calc 
 _refln_F_squared_meas 
 _refln_F_squared_sigma 
 _refln_observed_status 
   2   0   0       33.19       34.58      1.68 o 
   3   0   0      312.06      311.36      6.53 o 
   4   0   0      991.57     1023.70     23.01 o 
   5   0   0       51.07       76.79      3.41 o 
   6   0   0      460.54      460.45     13.82 o 
   7   0   0       14.16       22.60      2.73 o 
   8   0   0       79.59       82.54      5.14 o 
   9   0   0       33.18       30.46      2.71 o 
  10   0   0       49.54       41.17      5.02 o 
  11   0   0        5.73       11.03      5.24 o 
 -11   1   0       16.11       18.57      4.45 o 
 -10   1   0        3.27        8.52      3.14 o 
  -9   1   0       67.78       69.32      5.83 o 
  -8   1   0      160.35      162.86      5.78 o 
  -7   1   0      112.52      118.35      4.18 o 
  -6   1   0        7.95       10.88      1.64 o 
  -5   1   0       96.50       78.52      2.25 o 
  -4   1   0     3084.09     2766.73    122.32 o 
  -3   1   0      679.89      680.32     39.63 o 
  -2   1   0      346.34      329.96      5.70 o 
  -1   1   0      101.33      143.94      2.64 o 
   2   1   0       28.81       33.66      1.37 o 
   3   1   0      464.87      481.37      9.35 o 
   4   1   0     1048.70     1048.15     17.86 o 
   5   1   0      516.09      527.49     17.96 o 
   6   1   0      186.89      188.52      5.16 o 
   7   1   0       16.55       22.52      1.92 o 
   8   1   0      113.45      126.05      4.86 o 
   9   1   0        8.11       12.39      1.74 o 
  10   1   0       19.72       23.46      4.07 o 
  11   1   0        5.74       10.41      7.81 o 
  12   1   0        0.23        1.06      3.55 o 
 -11   2   0        0.05        1.27      2.39 o 
 -10   2   0       31.44       44.01      5.39 o 
  -9   2   0       36.15       31.98      4.44 o 
  -8   2   0       31.28       31.92      2.77 o 
  -7   2   0      127.79      116.07      4.85 o 
  -6   2   0        5.74       10.87      1.49 o 
  -5   2   0       74.04       43.68      3.86 o 
  -4   2   0       58.42       44.40      7.04 o 
  -3   2   0      106.17       95.36      3.82 o 
  -2   2   0      435.73      384.35      7.12 o 
  -1   2   0     5282.64     4921.60    126.26 o 
   0   2   0     2006.56     1980.17     53.32 o 
   1   2   0     7624.06     7461.92    118.14 o 
   2   2   0     3735.31     3716.88     94.26 o 
   3   2   0        1.66        5.92      1.23 o 
   4   2   0     1253.27     1200.56     20.10 o 
   5   2   0      905.76      924.25     24.90 o 
   6   2   0       14.10       17.83      1.95 o 
   7   2   0      485.30      538.52     13.97 o 
   8   2   0        9.56       13.25      3.75 o 
   9   2   0       54.91       58.89      3.72 o 
  10   2   0       56.82       56.58      5.60 o 
  11   2   0        0.19        3.51      2.43 o 
  12   2   0       16.59       15.97      5.68 o 
 -11   3   0        0.00       -3.37      4.61 o 
 -10   3   0       31.99       32.77      4.70 o 
  -9   3   0       15.41       19.11      7.10 o 
  -8   3   0       83.50       76.27     11.98 o 
  -7   3   0      104.24       94.02      3.74 o 
  -6   3   0      260.12      229.70      6.07 o 
  -5   3   0      588.28      577.52     12.60 o 
  -4   3   0     1124.80     1012.76     84.79 o 
  -3   3   0       59.30       46.34      2.09 o 
  -2   3   0      156.66      153.21      7.54 o 
  -1   3   0      501.24      536.51     20.46 o 
   0   3   0     2762.78     2862.29     49.31 o 
   1   3   0     3981.81     3904.91     48.88 o 
   2   3   0       61.60       45.71      2.10 o 
   3   3   0      147.83      131.12      2.18 o 
   4   3   0       83.72       87.15      3.60 o 
   5   3   0      338.23      360.18      7.97 o 
   6   3   0       26.72       33.28      2.90 o 
   7   3   0      125.13      134.94      4.73 o 
   8   3   0      331.40      354.36     10.64 o 
   9   3   0        0.50        0.92      2.23 o 
  10   3   0       33.76       36.31      3.29 o 
  11   3   0        4.45        9.40      3.28 o 
  12   3   0        4.12        4.61      6.39 o 
 -10   4   0        4.69        2.99      2.75 o 
  -9   4   0       36.98       33.00      5.77 o 
  -8   4   0       18.75       19.92      3.41 o 
  -7   4   0      568.32      531.99     14.59 o 
  -6   4   0      324.49      319.30      8.76 o 
  -5   4   0        1.72       10.25      3.73 o 
  -4   4   0      269.57      248.52      7.76 o 
  -3   4   0        7.51        9.45      1.54 o 
  -2   4   0       58.66       70.63      4.52 o 
  -1   4   0      900.15      980.76     19.38 o 
   0   4   0        2.00        5.35      1.06 o 
   1   4   0       42.86       42.82      1.03 o 
   2   4   0      181.34      164.25      3.70 o 
   3   4   0      887.36      890.23     15.71 o 
   4   4   0       84.91       52.42      1.41 o 
   5   4   0      180.03      136.62      3.38 o 
   6   4   0     1088.34     1149.74     56.54 o 
   7   4   0        7.54       12.68      1.43 o 
   8   4   0       32.42       29.92      2.35 o 
   9   4   0        2.61       -0.12      2.31 o 
  10   4   0       23.95       21.54      2.82 o 
  11   4   0       43.63       61.76     11.89 o 
  12   4   0        9.07        8.16      7.10 o 
 -10   5   0        8.42       12.42      5.86 o 
  -9   5   0        5.29       -1.37      2.34 o 
  -8   5   0       34.91       35.78      4.26 o 
  -7   5   0      193.06      178.95      9.56 o 
  -6   5   0       69.23       70.20      3.31 o 
  -5   5   0       27.44       28.63      2.52 o 
  -4   5   0      150.21      159.40      6.05 o 
  -3   5   0      426.48      473.28     10.84 o 
  -2   5   0      280.01      308.05      6.89 o 
  -1   5   0      226.34      261.84      5.59 o 
   0   5   0        3.67        1.29      0.93 o 
   1   5   0      346.24      342.61      5.96 o 
   2   5   0     1131.17     1168.69     17.72 o 
   3   5   0      176.74      150.10      2.48 o 
   4   5   0       22.46        9.69      1.15 o 
   5   5   0        9.96       11.64      2.22 o 
   6   5   0       30.89       21.88      1.23 o 
   7   5   0       18.57       15.11      1.51 o 
   8   5   0       47.71       50.69      4.11 o 
   9   5   0        0.09       -1.30      1.30 o 
  10   5   0      106.58       90.21     11.62 o 
  11   5   0        5.36        3.87      5.06 o 
  -9   6   0        4.09        3.24      5.77 o 
  -8   6   0        0.00       -0.98      1.88 o 
  -7   6   0        2.87        5.64      2.33 o 
  -6   6   0       27.71       27.32      2.32 o 
  -5   6   0       31.70       29.65      2.77 o 
  -4   6   0      182.74      203.16     14.44 o 
  -3   6   0      324.35      344.04      9.90 o 
  -2   6   0      127.54      150.32      8.03 o 
  -1   6   0       82.39       99.20      3.05 o 
   0   6   0      289.91      290.03      8.78 o 
   1   6   0      127.88      105.07      5.85 o 
   2   6   0        0.30       -0.15      0.75 o 
   3   6   0        0.36        0.05      0.45 o 
   4   6   0      119.36      109.84      5.03 o 
   5   6   0       79.32       59.85      3.81 o 
   6   6   0      372.28      309.10     12.32 o 
   7   6   0       78.56       70.26      4.89 o 
   8   6   0        0.25        1.20      3.82 o 
   9   6   0      166.05      159.69      9.72 o 
  10   6   0       34.50       42.37      5.15 o 
  11   6   0       15.54        8.07      5.59 o 
  -9   7   0        4.40        8.70      5.32 o 
  -8   7   0       10.41       11.41      6.30 o 
  -7   7   0        1.70       -1.22      1.87 o 
  -6   7   0       89.07       70.24      7.87 o 
  -5   7   0        8.47        9.91      1.51 o 
  -4   7   0        8.75       10.24      1.56 o 
  -3   7   0        4.03        7.49      1.29 o 
  -2   7   0        0.34        2.53      1.52 o 
  -1   7   0        6.07        7.67      1.22 o 
   0   7   0        2.26        6.58      1.41 o 
   1   7   0      111.75      104.46      4.42 o 
   2   7   0      586.62      601.24     11.81 o 
   3   7   0        9.35       13.25      2.22 o 
   4   7   0       12.45       12.56      2.66 o 
   5   7   0      277.93      253.66     10.79 o 
   6   7   0        1.31       -0.11      1.53 o 
   7   7   0        2.96        2.60      1.94 o 
   8   7   0       19.91       18.16      3.15 o 
   9   7   0        7.58       14.63      3.54 o 
  10   7   0       42.16       40.74      5.37 o 
  11   7   0       10.86        8.27      3.74 o 
  -8   8   0        3.49       11.18      5.86 o 
  -7   8   0        2.30        1.09      2.37 o 
  -6   8   0       16.38       18.56      3.37 o 
  -5   8   0        1.50        3.92      1.84 o 
  -4   8   0      111.61      114.41      4.90 o 
  -3   8   0      225.75      244.60      8.19 o 
  -2   8   0        0.02        2.84      1.33 o 
  -1   8   0       76.61       75.45      3.44 o 
   0   8   0      434.13      459.24     11.77 o 
   1   8   0      103.83      102.41      5.77 o 
   2   8   0        0.17        2.95      2.04 o 
   3   8   0      141.02      149.22      6.78 o 
   4   8   0       38.94       43.04      3.84 o 
   5   8   0        1.30        7.50      4.61 o 
   6   8   0      272.45      265.52     12.15 o 
   7   8   0        0.17        7.35      6.92 o 
   8   8   0       65.11       60.83      5.50 o 
   9   8   0       40.19       35.29     10.47 o 
  10   8   0       53.96       46.49      8.52 o 
  11   8   0        6.68        4.45      3.05 o 
  -7   9   0        1.15       -2.66      4.26 o 
  -6   9   0        0.67       -0.35      1.95 o 
  -5   9   0       13.66       15.49      2.12 o 
  -4   9   0        9.44        5.86      1.82 o 
  -3   9   0       46.52       57.83      3.81 o 
  -2   9   0       71.58       73.07      3.80 o 
  -1   9   0        9.79       11.18      1.63 o 
   0   9   0        1.44        1.92      1.53 o 
   1   9   0       24.21       20.79      1.68 o 
   2   9   0       91.32       74.51      4.89 o 
   3   9   0       31.37       33.74      3.89 o 
   4   9   0      237.82      245.96     11.47 o 
   5   9   0      124.35      126.24      8.70 o 
   6   9   0       72.99       73.25      5.75 o 
   7   9   0       28.50       30.42      4.01 o 
   8   9   0        0.04        3.43      2.82 o 
   9   9   0        3.02        5.90      3.06 o 
  10   9   0        8.21       10.52      3.74 o 
  -6  10   0        0.07        4.08      3.73 o 
  -5  10   0       25.26       30.35      9.85 o 
  -4  10   0       49.40       47.82      4.50 o 
  -3  10   0        0.08        0.54      1.50 o 
  -2  10   0       48.55       53.56      3.97 o 
  -1  10   0        9.23       14.20      3.89 o 
   0  10   0       14.24       16.69      2.04 o 
   1  10   0        8.45       13.75      3.24 o 
   2  10   0      467.13      485.38     21.12 o 
   3  10   0      137.75      147.26      8.31 o 
   4  10   0       29.39       36.49      3.95 o 
   5  10   0       65.43       63.04      6.08 o 
   6  10   0        6.23       10.05      3.55 o 
   7  10   0        2.60       -1.01      2.22 o 
   8  10   0        3.42        5.59      3.99 o 
   9  10   0        0.86       -1.23      2.32 o 
  -5  11   0        9.42        9.94      5.32 o 
  -4  11   0        2.01        0.41      1.87 o 
  -3  11   0        1.20        2.46      4.35 o 
  -2  11   0       14.25       14.05      3.07 o 
  -1  11   0       22.47       25.15      4.70 o 
   0  11   0        5.93        8.26      2.36 o 
   1  11   0       45.02       34.94      4.30 o 
   2  11   0       53.27       44.59      6.30 o 
   3  11   0        0.56       -2.30      2.30 o 
   4  11   0       27.33       19.57      3.95 o 
   5  11   0       33.54       34.24      4.89 o 
   6  11   0        0.24        2.95      2.82 o 
   7  11   0        0.25        0.62      2.64 o 
   8  11   0       17.85       26.05     10.65 o 
   9  11   0       11.18       16.80      3.99 o 
  -3  12   0        2.69        1.95      3.73 o 
  -2  12   0        7.17        7.86      2.93 o 
  -1  12   0        3.90        2.88      2.66 o 
   0  12   0        4.93       10.32      3.31 o 
   1  12   0        2.41       -0.26      2.12 o 
   2  12   0      159.90      152.90     10.83 o 
   3  12   0       17.31       12.47      3.61 o 
   4  12   0        7.46        8.68      3.38 o 
   5  12   0        0.02       -1.18      2.39 o 
   6  12   0        8.82       12.91      4.08 o 
   7  12   0        5.79        2.93      3.26 o 
  -1  13   0        0.53        5.68      4.79 o 
   0  13   0        3.96        9.53      6.39 o 
   1  13   0        2.22        1.89      2.73 o 
   2  13   0        1.12       -1.15      2.50 o 
   3  13   0        7.79        9.51      3.41 o 
   4  13   0        2.59        5.43     10.56 o 
   5  13   0       11.70        9.13      3.50 o 
   6  13   0        0.51        0.24      2.34 o 
  -5 -13   1        1.26        0.31      2.57 o 
  -4 -13   1        0.02        0.92      2.47 o 
  -3 -13   1        1.04        0.08      3.11 o 
  -2 -13   1        0.99        5.34      3.18 o 
  -1 -13   1       20.68       30.60      8.61 o 
   0 -13   1       19.37       20.23      6.57 o 
   1 -13   1        0.80        5.50      4.79 o 
  -7 -12   1        0.57        4.26      3.51 o 
  -6 -12   1        1.31        0.49      2.26 o 
  -5 -12   1        2.45        0.89      2.64 o 
  -4 -12   1       79.95       82.43      7.28 o 
  -3 -12   1        0.37       -1.21      2.44 o 
  -2 -12   1        3.10        7.23      3.13 o 
  -1 -12   1       22.66       21.83      3.92 o 
   0 -12   1       18.98       23.95      5.68 o 
   1 -12   1       14.33       16.25      3.54 o 
   3 -12   1        0.45        2.66      3.73 o 
  -8 -11   1        0.69        1.24      5.59 o 
  -7 -11   1        6.84        5.74      3.03 o 
  -6 -11   1        3.52       10.28      4.53 o 
  -5 -11   1       10.24       14.95      6.57 o 
  -4 -11   1       85.89       94.28      7.65 o 
  -3 -11   1       14.57       15.80      3.51 o 
  -2 -11   1        0.02       -0.68      2.04 o 
  -1 -11   1      101.53      113.18      7.63 o 
   0 -11   1       14.19       12.54      2.07 o 
   1 -11   1       11.80       16.99      4.00 o 
   2 -11   1        0.20        3.06      2.50 o 
   3 -11   1        1.10        2.17      1.88 o 
   4 -11   1        0.03       -3.19      4.26 o 
   5 -11   1        2.18        0.53      3.90 o 
  -9 -10   1       86.04       78.05      8.40 o 
  -8 -10   1        3.27        4.39      3.07 o 
  -7 -10   1        2.90        6.88      3.73 o 
  -6 -10   1        0.14       -0.18      2.13 o 
  -5 -10   1      252.85      255.52     14.43 o 
  -4 -10   1        4.08        1.27      2.40 o 
  -3 -10   1       60.89       64.04     12.78 o 
  -2 -10   1        1.44        0.28      1.87 o 
  -1 -10   1        0.70       -1.94      1.94 o 
   0 -10   1       35.04       38.05      2.78 o 
   1 -10   1       99.51      107.69      5.33 o 
   2 -10   1      101.02      108.74      5.60 o 
   3 -10   1       21.26       21.89      3.33 o 
   4 -10   1       41.01       37.58      4.08 o 
   5 -10   1        8.47       10.65      4.08 o 
   6 -10   1        0.76        2.48      3.55 o 
 -10  -9   1        0.56       -0.36      2.88 o 
  -9  -9   1       77.80       68.68      8.61 o 
  -8  -9   1       23.01       29.54      4.80 o 
  -7  -9   1       11.16       17.92      3.45 o 
  -6  -9   1       97.00       91.58     10.56 o 
  -5  -9   1       12.10       20.15      3.70 o 
  -4  -9   1        3.51        2.37      2.04 o 
  -3  -9   1        8.84        7.34      6.65 o 
  -2  -9   1      102.48      109.54      4.23 o 
  -1  -9   1       22.43       19.56      2.39 o 
   0  -9   1       87.83       89.43      3.79 o 
   1  -9   1        0.03        4.29      2.98 o 
   2  -9   1       14.01       13.17      1.93 o 
   3  -9   1        1.55        1.90      2.00 o 
   4  -9   1        0.99       -0.66      1.41 o 
   5  -9   1        9.76       11.61      2.25 o 
   6  -9   1       17.80       16.33      5.86 o 
   7  -9   1        8.91        1.95      4.26 o 
 -10  -8   1        1.22       -1.06      3.73 o 
  -9  -8   1       68.42       66.56      6.27 o 
  -8  -8   1       94.62      107.24      7.01 o 
  -7  -8   1       71.18       75.35      5.88 o 
  -6  -8   1       10.03       12.78      3.01 o 
  -5  -8   1      335.56      320.09     14.04 o 
  -4  -8   1        5.77       12.83      2.89 o 
  -3  -8   1      100.46      101.31      6.02 o 
  -2  -8   1       40.02       42.48      2.23 o 
  -1  -8   1        1.29        1.17      0.97 o 
   0  -8   1      100.33       92.52      3.80 o 
   1  -8   1       18.64       16.15      2.72 o 
   2  -8   1      192.23      187.46      7.96 o 
   3  -8   1      121.10      124.62      5.24 o 
   4  -8   1       23.02       23.08      3.98 o 
   5  -8   1       36.43       31.94      2.68 o 
   6  -8   1       12.72       12.89      2.10 o 
   7  -8   1        5.51       10.47      5.15 o 
   8  -8   1        0.21        4.44      4.79 o 
 -11  -7   1        4.46       -2.13      3.90 o 
 -10  -7   1       20.93       17.15      7.99 o 
  -9  -7   1       30.26       28.00      5.50 o 
  -8  -7   1        0.20        2.84      3.02 o 
  -7  -7   1      137.79      132.74      7.47 o 
  -6  -7   1       14.04       19.56      3.13 o 
  -5  -7   1      345.41      349.04     14.03 o 
  -4  -7   1        7.70        1.51      3.82 o 
  -3  -7   1       58.48       73.28      4.35 o 
  -2  -7   1      629.42      613.82     13.52 o 
  -1  -7   1      248.17      263.26      6.51 o 
   0  -7   1      567.85      614.53     14.51 o 
   1  -7   1      435.90      446.96     11.11 o 
   2  -7   1       11.22       10.14      2.43 o 
   3  -7   1      171.02      200.28      9.98 o 
   4  -7   1        0.01        4.93      3.38 o 
   5  -7   1       16.52       15.13      1.95 o 
   6  -7   1        5.59        9.90      2.10 o 
   7  -7   1       41.14       44.62      4.56 o 
   8  -7   1       14.74        6.21      4.61 o 
 -11  -6   1        0.04       -5.50      5.50 o 
 -10  -6   1        1.50       -2.66      3.37 o 
  -9  -6   1       73.05       61.20      5.27 o 
  -8  -6   1        0.45        8.63      6.03 o 
  -7  -6   1      270.84      273.86     13.49 o 
  -6  -6   1        9.78       10.59      3.42 o 
  -5  -6   1       11.34        7.87      0.66 o 
  -4  -6   1        1.84       -1.56      1.56 o 
  -3  -6   1      755.39      695.35     12.56 o 
  -2  -6   1        0.53        1.00      0.95 o 
  -1  -6   1      209.55      170.91      4.17 o 
   0  -6   1      493.47      593.51     12.55 o 
   1  -6   1      759.16      742.07     15.98 o 
   2  -6   1      132.18      137.02      7.83 o 
   3  -6   1       33.04       39.14      2.16 o 
   4  -6   1        9.28       14.94      2.59 o 
   5  -6   1       24.44       21.13      1.95 o 
   6  -6   1       36.89       37.71      2.87 o 
   7  -6   1       24.91       21.48      5.68 o 
   8  -6   1       37.82       26.41      4.53 o 
   9  -6   1        5.66       10.29      5.50 o 
 -11  -5   1        3.42       -0.18      3.90 o 
 -10  -5   1        3.93       -1.11      2.26 o 
  -9  -5   1        7.13        8.22      1.91 o 
  -8  -5   1       96.69       96.90      7.65 o 
  -7  -5   1       36.55       35.01      3.61 o 
  -6  -5   1      172.47      157.56      4.94 o 
  -5  -5   1      239.09      207.04      4.71 o 
  -4  -5   1       58.89       48.83      1.51 o 
  -3  -5   1        3.94        3.16      0.62 o 
  -2  -5   1      106.16      130.57      2.95 o 
  -1  -5   1        1.67        0.89      1.77 o 
   0  -5   1      760.28      764.15     20.00 o 
   1  -5   1      173.84      191.58      9.31 o 
   2  -5   1        0.41        0.65      0.75 o 
   3  -5   1       86.17       83.27      2.79 o 
   4  -5   1        1.31        3.41      2.69 o 
   5  -5   1      741.66      711.59     17.53 o 
   6  -5   1       43.31       45.15      2.62 o 
   7  -5   1        0.04       -1.13      1.13 o 
   8  -5   1       12.06        8.81      2.84 o 
   9  -5   1        0.30       -0.84      4.97 o 
  10  -5   1        9.56        5.50      5.15 o 
 -11  -4   1        1.33       13.84      7.28 o 
 -10  -4   1        0.51        0.80      2.99 o 
  -9  -4   1      121.18      111.18      4.95 o 
  -8  -4   1      106.23      108.13      4.36 o 
  -7  -4   1       56.56       62.53      3.78 o 
  -6  -4   1        0.03       -0.87      1.42 o 
  -5  -4   1      367.80      375.18     22.38 o 
  -4  -4   1      491.28      460.55      8.69 o 
  -3  -4   1      188.85      156.51      3.43 o 
  -2  -4   1      249.17      248.85      4.32 o 
  -1  -4   1        7.53        5.08      0.74 o 
   0  -4   1      360.56      371.48      6.55 o 
   1  -4   1      281.46      259.06     13.04 o 
   2  -4   1      201.48      188.56      9.14 o 
   3  -4   1       14.54       12.26      1.34 o 
   4  -4   1      322.50      310.65     11.73 o 
   5  -4   1        0.78        1.34      1.49 o 
   6  -4   1       91.99       78.24      3.41 o 
   7  -4   1       64.68       59.42      7.45 o 
   8  -4   1       41.29       42.29      5.99 o 
   9  -4   1        0.00        2.48      3.02 o 
  10  -4   1        4.05        1.95      4.08 o 
 -12  -3   1        0.00        1.06      4.61 o 
 -11  -3   1        1.75       -0.04      2.04 o 
 -10  -3   1        0.16        0.43      1.28 o 
  -9  -3   1      106.65       97.52     10.31 o 
  -8  -3   1       48.08       49.36      2.90 o 
  -7  -3   1       90.87       97.23      3.94 o 
  -6  -3   1        9.08        8.76      1.13 o 
  -5  -3   1      695.58      570.74     11.45 o 
  -4  -3   1     1657.86     1582.56     26.86 o 
  -3  -3   1      152.55      193.36      9.73 o 
  -2  -3   1       84.47       73.59      1.60 o 
  -1  -3   1      144.69      122.99      2.26 o 
   0  -3   1      776.76      821.73     30.26 o 
   1  -3   1      501.58      446.66     11.00 o 
   2  -3   1       25.45       22.40      0.86 o 
   3  -3   1      711.79      741.17     13.57 o 
   4  -3   1        1.57        4.44      2.48 o 
   5  -3   1      607.59      598.18     13.27 o 
   6  -3   1       20.76       17.26      1.74 o 
   7  -3   1       53.48       55.87     11.00 o 
   8  -3   1       36.37       27.95      6.21 o 
   9  -3   1      100.00       88.15      7.63 o 
  10  -3   1        7.87       12.09      3.61 o 
  11  -3   1        0.92        0.00      3.73 o 
 -12  -2   1       30.94       35.31      9.23 o 
 -11  -2   1        1.17       -2.15      2.22 o 
 -10  -2   1        0.04       -2.30      2.30 o 
  -9  -2   1      138.02      122.83     18.65 o 
  -8  -2   1      124.68      134.84      5.04 o 
  -7  -2   1       95.06       76.28      3.48 o 
  -6  -2   1      687.41      655.21     14.47 o 
  -5  -2   1      290.49      312.86      6.79 o 
  -4  -2   1       17.94       35.40      1.53 o 
  -3  -2   1      484.46      493.75      7.77 o 
  -2  -2   1     1357.38     1349.70     17.54 o 
  -1  -2   1    16271.89    14029.48    151.13 o 
   0  -2   1     2455.74     2539.19     38.10 o 
   1  -2   1    23609.19    22616.59    419.24 o 
   2  -2   1       42.39       32.01      0.90 o 
   3  -2   1     2299.91     2236.13     52.72 o 
   4  -2   1      177.08      263.92      5.60 o 
   5  -2   1      474.30      461.02     12.42 o 
   6  -2   1       24.23       30.70      3.18 o 
   7  -2   1       19.14       22.75      3.82 o 
   8  -2   1       28.23       22.09      3.36 o 
   9  -2   1       35.48       43.64      8.33 o 
  10  -2   1       18.02       22.70      4.07 o 
  11  -2   1        0.94        0.39      2.50 o 
 -11  -1   1        4.11        5.29      5.50 o 
 -10  -1   1       13.60       17.45      3.20 o 
  -9  -1   1        6.66       10.65      4.27 o 
  -8  -1   1        1.81        2.73      2.57 o 
  -7  -1   1        9.97       18.46      2.63 o 
  -6  -1   1      779.01      834.05     24.27 o 
  -5  -1   1      409.42      412.55     11.33 o 
  -4  -1   1      359.08      444.70     11.18 o 
  -3  -1   1       86.69       71.05      3.55 o 
  -2  -1   1     3968.78     4015.67     63.41 o 
  -1  -1   1      804.14      803.68     18.09 o 
   1  -1   1     2957.08     2933.18     33.63 o 
   2  -1   1      462.75      462.81      6.17 o 
   3  -1   1      636.11      578.66      9.04 o 
   4  -1   1       13.23       22.54      1.42 o 
   5  -1   1      704.59      647.81     13.33 o 
   6  -1   1       66.09       55.42      2.53 o 
   7  -1   1       51.32       57.78      2.92 o 
   8  -1   1       15.41       21.92      3.54 o 
   9  -1   1        0.23        0.42      1.94 o 
  10  -1   1        1.27        4.09      2.57 o 
  11  -1   1       57.24       64.32     11.36 o 
 -11   0   1       48.95       46.43      5.31 o 
 -10   0   1        7.40        3.16      2.60 o 
  -9   0   1        0.13        0.22      1.87 o 
  -8   0   1      282.52      288.82      8.55 o 
  -7   0   1       32.26       35.52      2.02 o 
  -6   0   1       12.83       10.33      2.02 o 
  -5   0   1        5.46        4.47      1.37 o 
  -4   0   1       11.37        8.36      1.72 o 
  -3   0   1     1730.28     1638.41     22.30 o 
  -2   0   1     7379.10     6837.31     79.69 o 
   2   0   1     5520.73     5950.27     75.82 o 
   3   0   1     6281.46     6120.30     94.77 o 
   4   0   1     2457.86     2434.02     69.65 o 
   5   0   1       32.35       47.85      2.06 o 
   6   0   1      256.17      259.76      6.68 o 
   7   0   1      341.58      341.33      9.42 o 
   8   0   1      102.83      106.05      5.87 o 
   9   0   1       34.82       41.68      3.38 o 
  10   0   1        0.02        3.32      2.44 o 
  11   0   1       10.82        5.51      2.90 o 
 -11   1   1       17.18       24.69      4.32 o 
 -10   1   1        2.20        1.88      2.50 o 
  -9   1   1        0.02        2.14      2.25 o 
  -8   1   1       24.21       22.75      2.67 o 
  -7   1   1      545.44      492.31     12.68 o 
  -6   1   1      227.81      216.21      7.17 o 
  -5   1   1     1290.78     1303.41     34.69 o 
  -4   1   1      529.04      639.67     19.81 o 
  -3   1   1       52.76       52.60      1.16 o 
  -2   1   1      143.66      134.45      3.28 o 
  -1   1   1     1434.47     1281.07      6.74 o 
   2   1   1     1620.34     1743.25     20.59 o 
   3   1   1      416.81      405.22      6.38 o 
   4   1   1      688.71      681.23     14.94 o 
   5   1   1      435.31      493.46     10.18 o 
   6   1   1      210.50      233.24      6.14 o 
   7   1   1      320.70      357.83     10.03 o 
   8   1   1       79.21       71.16      3.72 o 
   9   1   1        2.32        1.30      2.02 o 
  10   1   1        3.64        5.98      4.88 o 
  11   1   1       40.81       46.46      5.08 o 
  12   1   1        0.09        4.23      5.68 o 
 -11   2   1        0.98        5.08      2.75 o 
 -10   2   1        4.12        4.66      2.88 o 
  -9   2   1        0.32        0.48      2.07 o 
  -8   2   1      492.77      467.98     19.57 o 
  -7   2   1      651.42      596.77     16.28 o 
  -6   2   1      279.19      242.04      7.70 o 
  -5   2   1       58.39       59.09      2.43 o 
  -4   2   1      141.93      109.12      3.90 o 
  -3   2   1     2908.16     2765.48     48.16 o 
  -2   2   1        6.08        5.05      0.42 o 
  -1   2   1     3184.86     3120.31     50.82 o 
   0   2   1     2700.34     2428.57     26.10 o 
   1   2   1     1621.35     1787.46     11.19 o 
   2   2   1     4277.63     4056.96     35.30 o 
   3   2   1     1969.25     1990.84     60.55 o 
   4   2   1      104.67      115.15      2.75 o 
   5   2   1     3603.11     3991.11     78.79 o 
   6   2   1      285.04      297.37     10.32 o 
   7   2   1      910.92     1041.85     26.15 o 
   8   2   1        8.96        5.63      1.79 o 
   9   2   1      159.38      168.27      8.37 o 
  10   2   1        1.56        1.36      1.56 o 
  11   2   1        1.56        3.35      2.84 o 
  12   2   1       11.16       12.60      7.63 o 
 -11   3   1       25.96       28.04      7.81 o 
 -10   3   1        0.79        0.58      2.44 o 
  -9   3   1        0.28       -0.46      1.92 o 
  -8   3   1        0.82        2.03      2.19 o 
  -7   3   1      309.18      276.25      7.42 o 
  -6   3   1      145.30      112.92      3.96 o 
  -5   3   1       11.22        2.75      0.63 o 
  -4   3   1       38.09       26.42      2.13 o 
  -3   3   1       72.41       60.09      2.53 o 
  -2   3   1      320.19      370.35     12.71 o 
  -1   3   1      897.02      847.06     15.24 o 
   0   3   1     2382.15     2484.37     42.70 o 
   1   3   1     1672.82     1638.75     49.87 o 
   2   3   1      172.33      153.47      3.95 o 
   3   3   1     1547.35     1451.90     18.28 o 
   4   3   1       93.35       69.41      1.74 o 
   5   3   1      561.38      514.16     23.48 o 
   6   3   1        6.31        7.41      1.26 o 
   7   3   1      279.89      317.61      8.97 o 
   8   3   1        0.01        2.53      1.40 o 
   9   3   1       43.82       42.03      3.21 o 
  10   3   1        1.17       11.45      2.26 o 
  11   3   1       89.85       81.03     15.71 o 
  12   3   1        0.00        2.31      5.68 o 
 -10   4   1        4.92        2.80      6.21 o 
  -9   4   1        6.78        7.95      3.02 o 
  -8   4   1        2.56        5.40      2.57 o 
  -7   4   1        0.37        1.41      4.70 o 
  -6   4   1       44.61       35.91      1.99 o 
  -5   4   1      164.56      134.34      3.78 o 
  -4   4   1       47.09       45.18      1.68 o 
  -3   4   1      311.14      324.77     20.25 o 
  -2   4   1      812.99      859.22     19.32 o 
  -1   4   1      823.80      889.32     14.27 o 
   0   4   1      273.64      247.52      5.56 o 
   1   4   1        0.10        8.46      3.19 o 
   2   4   1       37.32       40.88      1.76 o 
   3   4   1      767.16      690.94     16.81 o 
   4   4   1      122.71       83.60      2.38 o 
   5   4   1       18.99       27.42      2.03 o 
   6   4   1        7.51        5.27      2.35 o 
   7   4   1      208.44      204.91      6.15 o 
   8   4   1      192.90      211.70      7.35 o 
   9   4   1        9.77       12.00      2.49 o 
  10   4   1        4.10        8.04      2.25 o 
  11   4   1       10.96       16.33      3.70 o 
  12   4   1        5.01        6.39      5.68 o 
 -10   5   1        9.80       11.36      3.87 o 
  -9   5   1       20.55       23.03      4.79 o 
  -8   5   1       35.69       29.71      5.68 o 
  -7   5   1        0.44        1.22      1.69 o 
  -6   5   1       23.85       19.14      2.00 o 
  -5   5   1       48.37       48.15      3.78 o 
  -4   5   1       19.45       22.28      3.16 o 
  -3   5   1        1.89        1.01      0.59 o 
  -2   5   1      344.15      364.58     22.57 o 
  -1   5   1      529.53      529.87     10.08 o 
   0   5   1      173.62      177.11      7.45 o 
   1   5   1       26.77       27.29      1.79 o 
   2   5   1       56.98       65.24      1.56 o 
   3   5   1      292.39      296.01      8.63 o 
   4   5   1      364.97      358.39     11.10 o 
   5   5   1      261.10      195.35      6.95 o 
   6   5   1      142.72      120.87      3.14 o 
   7   5   1       93.13       87.53      3.10 o 
   8   5   1       90.91       81.62      3.60 o 
   9   5   1      113.70      107.05      4.93 o 
  10   5   1       32.34       37.02      4.73 o 
  11   5   1        1.66        5.15      4.26 o 
  -9   6   1        1.15       -1.18      3.82 o 
  -8   6   1        1.54       -1.35      2.26 o 
  -7   6   1       50.07       52.24      4.82 o 
  -6   6   1        8.30       10.98      3.46 o 
  -5   6   1      148.76      147.53      4.64 o 
  -4   6   1       54.00       55.47      4.33 o 
  -3   6   1      201.94      234.79      8.20 o 
  -2   6   1      135.02      145.44      4.07 o 
  -1   6   1      700.07      772.79     16.06 o 
   0   6   1      351.21      364.36     10.46 o 
   1   6   1     1824.13     1977.62     34.39 o 
   2   6   1      503.43      492.31      7.44 o 
   3   6   1      241.72      228.35      7.71 o 
   4   6   1      198.18      161.91      7.36 o 
   5   6   1       99.85       82.18      4.19 o 
   6   6   1        0.78        3.02      2.84 o 
   7   6   1       38.42       30.90      6.48 o 
   8   6   1       90.82       82.44      5.77 o 
   9   6   1       42.88       42.10      4.93 o 
  10   6   1        9.02        7.84      5.41 o 
  11   6   1        0.80        0.27      2.13 o 
  -9   7   1       11.48       18.63      6.39 o 
  -8   7   1        2.83        3.80      3.11 o 
  -7   7   1        4.05        6.00      2.64 o 
  -6   7   1       17.86       25.32     10.03 o 
  -5   7   1       30.20       30.21      2.65 o 
  -4   7   1        8.21       17.07      2.57 o 
  -3   7   1        0.06        0.44      1.99 o 
  -2   7   1      334.64      382.49     10.08 o 
  -1   7   1      232.33      265.45      7.12 o 
   0   7   1       54.15       51.27      3.20 o 
   1   7   1       18.92       22.67      1.42 o 
   2   7   1       99.97       94.33      2.87 o 
   3   7   1       36.59       31.40      2.44 o 
   4   7   1      154.61      150.83      7.28 o 
   5   7   1       27.60       21.25      3.19 o 
   6   7   1       37.03       46.05      5.50 o 
   7   7   1      142.16      126.92      7.55 o 
   8   7   1       60.56       58.35      8.52 o 
   9   7   1       17.63       17.76      3.74 o 
  10   7   1        6.87       10.97      3.56 o 
  11   7   1        3.98        6.06      5.59 o 
  -8   8   1        8.26       20.41      6.39 o 
  -7   8   1        4.30        6.62      3.07 o 
  -6   8   1       17.19       23.98      3.75 o 
  -5   8   1        2.57        6.23      1.67 o 
  -4   8   1       13.35       20.42      3.72 o 
  -3   8   1       44.02       44.74      2.92 o 
  -2   8   1       63.20       71.52      3.45 o 
  -1   8   1       44.07       51.27      2.55 o 
   0   8   1      252.26      249.95      9.59 o 
   1   8   1      275.42      298.48      7.30 o 
   2   8   1        0.07        2.81      1.62 o 
   3   8   1      186.70      196.31      8.56 o 
   4   8   1      767.01      760.82     26.71 o 
   5   8   1       19.61       25.31      3.57 o 
   6   8   1        1.19        8.77      5.86 o 
   7   8   1       20.40       15.44      3.20 o 
   8   8   1       18.12       15.59      7.19 o 
   9   8   1        1.10        3.35      3.73 o 
  10   8   1       21.52       24.67      6.21 o 
  11   8   1        0.82        0.17      3.90 o 
  -7   9   1        2.14        1.37      5.94 o 
  -6   9   1        0.52        2.62      2.43 o 
  -5   9   1        3.79        3.30      2.22 o 
  -4   9   1       24.52       23.29      4.00 o 
  -3   9   1       24.42       30.06      4.53 o 
  -2   9   1        8.34        9.47      1.65 o 
  -1   9   1        4.50        5.27      2.50 o 
   0   9   1        0.47        2.16      1.75 o 
   1   9   1       62.59       64.10      2.84 o 
   2   9   1      199.90      190.96      9.03 o 
   3   9   1       31.72       49.69      4.12 o 
   4   9   1       17.61       28.58      3.76 o 
   5   9   1       51.05       53.34      4.60 o 
   6   9   1        0.74        6.45      3.55 o 
   7   9   1       57.26       68.32      6.08 o 
   8   9   1        2.94        6.15      2.95 o 
   9   9   1       26.61       33.17      8.87 o 
  10   9   1        7.80       17.13      4.88 o 
  -6  10   1        8.19        2.23      2.73 o 
  -5  10   1        1.74        1.07      3.02 o 
  -4  10   1        3.61        5.37      4.28 o 
  -3  10   1       53.18       60.06      5.25 o 
  -2  10   1       18.29       14.57      2.22 o 
  -1  10   1      150.33      155.89      7.72 o 
   0  10   1       53.96       51.22      2.94 o 
   1  10   1      246.40      238.93      7.20 o 
   2  10   1       21.33       23.02      4.88 o 
   3  10   1      248.65      242.98     12.22 o 
   4  10   1        0.38        2.57      1.88 o 
   5  10   1      295.88      316.52     14.62 o 
   6  10   1       24.97       32.03      4.51 o 
   7  10   1        4.70        4.66      2.60 o 
   8  10   1        6.41       11.16      7.54 o 
   9  10   1       34.55       37.54      6.03 o 
  10  10   1        1.35        4.11      3.57 o 
  -5  11   1        0.18        3.90      4.26 o 
  -4  11   1       15.49       19.27      3.95 o 
  -3  11   1      177.46      187.74      8.80 o 
  -2  11   1       16.59       18.79      3.64 o 
  -1  11   1        8.97        7.73      4.08 o 
   0  11   1        4.19       10.41      1.78 o 
   1  11   1       31.31       32.25      4.07 o 
   2  11   1        0.85       -1.17      2.48 o 
   3  11   1        0.08        0.41      2.22 o 
   4  11   1       17.19       23.23      4.08 o 
   5  11   1        0.75        1.16      2.17 o 
   6  11   1       14.08       21.89      7.99 o 
   7  11   1       12.77       15.71      3.66 o 
   8  11   1        8.11       11.25      4.01 o 
   9  11   1        1.03       -0.19      2.40 o 
  -3  12   1        8.96        8.34      4.61 o 
  -2  12   1       12.10       14.84      3.51 o 
  -1  12   1       17.75       23.67      3.62 o 
   0  12   1       28.16       32.26      4.07 o 
   1  12   1       36.18       40.73     11.89 o 
   2  12   1       15.45       15.40      3.44 o 
   3  12   1        2.52        5.93      3.00 o 
   4  12   1       31.00       38.69      5.86 o 
   5  12   1       19.56       23.17      4.09 o 
   6  12   1        2.03        0.35      2.51 o 
   7  12   1        3.73        3.35      2.90 o 
   8  12   1        0.41        2.15      3.20 o 
  -1  13   1        0.09        1.40      2.63 o 
   0  13   1        0.04        0.44      2.38 o 
   1  13   1       17.78       27.02      4.69 o 
   2  13   1       14.24       25.22      4.67 o 
   3  13   1       15.44       17.98      3.45 o 
   4  13   1        0.09        0.66      2.57 o 
   5  13   1        1.02       -0.81      2.43 o 
   6  13   1        8.85       15.38      3.70 o 
   2  14   1        0.21        1.31      4.44 o 
  -4 -13   2       11.78        9.26      3.83 o 
  -3 -13   2        6.35       11.38      8.87 o 
  -2 -13   2       26.81       37.27      8.34 o 
  -1 -13   2        0.20        6.21      5.15 o 
   0 -13   2       16.52       21.65      5.86 o 
  -7 -12   2        1.90        3.37      3.39 o 
  -6 -12   2       19.84       20.15     11.36 o 
  -5 -12   2        3.02       -3.28      3.28 o 
  -4 -12   2        0.63       -0.73      2.25 o 
  -3 -12   2        0.61        2.83      2.68 o 
  -2 -12   2       13.89       21.20      4.04 o 
  -1 -12   2        5.00        6.05      2.81 o 
   0 -12   2        0.08        0.25      2.13 o 
   1 -12   2        1.70        1.06      2.84 o 
   2 -12   2        0.08        2.31      4.08 o 
  -8 -11   2        0.01        2.31      3.26 o 
  -7 -11   2        8.74        4.61      2.76 o 
  -6 -11   2        2.58       -1.77      2.89 o 
  -5 -11   2        6.78        4.73      3.46 o 
  -4 -11   2        8.27        7.36      3.14 o 
  -3 -11   2       45.73       40.03      6.12 o 
  -2 -11   2       23.87       26.21      3.96 o 
  -1 -11   2        5.33        3.76      2.47 o 
   0 -11   2        1.91        5.29      1.75 o 
   1 -11   2        5.22        2.00      1.70 o 
   2 -11   2        0.12        1.34      2.19 o 
   3 -11   2       33.63       27.66      4.44 o 
   4 -11   2        0.41       -1.14      2.47 o 
  -9 -10   2       31.61       37.15      6.26 o 
  -8 -10   2       16.50       20.09      4.18 o 
  -7 -10   2       31.01       25.00      4.17 o 
  -6 -10   2      126.41      126.16      9.53 o 
  -5 -10   2        4.27        4.10      3.11 o 
  -4 -10   2       58.58       57.02      5.10 o 
  -3 -10   2       28.33       20.39      3.44 o 
  -2 -10   2       17.60       18.56      3.28 o 
  -1 -10   2       71.52       71.10      4.09 o 
   0 -10   2       10.35       12.06      1.90 o 
   1 -10   2       10.75       12.16      2.14 o 
   2 -10   2       26.90       32.20      3.09 o 
   3 -10   2       26.85       29.05      4.11 o 
   4 -10   2       36.26       39.99      5.41 o 
   5 -10   2        4.74        4.08      4.44 o 
 -10  -9   2       12.96       20.42      7.19 o 
  -9  -9   2       50.48       59.13      6.49 o 
  -8  -9   2        9.04        8.69      6.65 o 
  -7  -9   2        1.87        4.35      2.89 o 
  -6  -9   2       26.43       31.57      4.58 o 
  -5  -9   2        8.02        6.99      2.60 o 
  -4  -9   2      269.76      299.17     13.98 o 
  -3  -9   2      143.04      143.70      8.22 o 
  -2  -9   2       32.16       34.57      2.60 o 
  -1  -9   2       41.46       43.63      5.68 o 
   0  -9   2        3.54        6.30      2.99 o 
   1  -9   2       24.58       25.73      2.16 o 
   2  -9   2       99.34       91.80      4.68 o 
   3  -9   2       14.80       14.11      2.07 o 
   4  -9   2       20.38       18.50      2.48 o 
   5  -9   2        0.69        2.20      2.17 o 
   6  -9   2        1.72       -4.79      4.79 o 
   7  -9   2        0.91       -1.95      3.73 o 
 -10  -8   2       36.17       39.75      8.16 o 
  -9  -8   2       11.91       23.45      5.06 o 
  -8  -8   2        5.15       -2.80      2.80 o 
  -7  -8   2       46.46       56.62      5.52 o 
  -6  -8   2       44.73       48.61      5.50 o 
  -5  -8   2       41.89       47.03      8.70 o 
  -4  -8   2      500.92      548.30     22.21 o 
  -3  -8   2      106.96      105.37      4.42 o 
  -2  -8   2      148.40      139.40      5.12 o 
  -1  -8   2        8.12        9.36      1.56 o 
   0  -8   2      316.92      292.74      8.72 o 
   1  -8   2       36.19       37.58      2.47 o 
   2  -8   2       91.23       91.94      4.13 o 
   3  -8   2        1.88        1.42      2.63 o 
   4  -8   2      240.68      210.87      8.74 o 
   5  -8   2        6.56        5.69      1.53 o 
   6  -8   2       13.82       12.77      4.44 o 
   7  -8   2        0.00       -2.84      4.26 o 
 -11  -7   2        3.11        7.10      5.50 o 
 -10  -7   2        6.15        4.53      3.11 o 
  -9  -7   2        0.30        0.98      2.13 o 
  -8  -7   2        3.45        3.30      5.50 o 
  -7  -7   2       25.81       27.67      3.94 o 
  -6  -7   2        3.01        4.26      3.28 o 
  -5  -7   2       65.28       58.93      4.42 o 
  -4  -7   2      405.52      376.09      8.84 o 
  -3  -7   2       12.19       17.69      2.48 o 
  -2  -7   2        0.19        5.24      1.82 o 
  -1  -7   2      654.30      713.90     16.69 o 
   0  -7   2      370.07      342.86      8.80 o 
   1  -7   2       37.74       36.67      2.15 o 
   2  -7   2      104.30       90.74     11.91 o 
   3  -7   2        8.81       16.15      5.50 o 
   4  -7   2       96.16       85.45      4.09 o 
   5  -7   2       15.91       16.87      3.64 o 
   6  -7   2      109.45      101.82      5.64 o 
   7  -7   2        3.49        6.57      4.44 o 
   8  -7   2       18.40       30.52      6.21 o 
 -11  -6   2        4.10        3.55      4.97 o 
 -10  -6   2       55.71       47.82      5.50 o 
  -9  -6   2        0.01       -2.56      2.56 o 
  -8  -6   2        0.68       -2.04      2.17 o 
  -7  -6   2       44.57       48.92      2.42 o 
  -6  -6   2      169.63      163.99      7.70 o 
  -5  -6   2      119.43      122.55      5.75 o 
  -4  -6   2      354.76      366.96      8.13 o 
  -3  -6   2       18.11       21.93      1.48 o 
  -2  -6   2       52.25       44.43      1.91 o 
  -1  -6   2       46.59       35.14      3.89 o 
   0  -6   2      775.36      754.26     16.34 o 
   1  -6   2       11.02       12.12      3.25 o 
   2  -6   2       85.77       93.70      7.28 o 
   3  -6   2       34.44       29.20      2.86 o 
   4  -6   2       50.15       49.03      5.97 o 
   5  -6   2      270.98      262.82      8.17 o 
   6  -6   2       22.26       21.86      2.00 o 
   7  -6   2        0.49        0.70      1.26 o 
   8  -6   2       17.60       16.33      4.79 o 
   9  -6   2        9.98       12.24      5.68 o 
 -11  -5   2        1.77        4.08      5.86 o 
 -10  -5   2        8.09        5.39      4.53 o 
  -9  -5   2       25.46       24.84      3.93 o 
  -8  -5   2      213.71      203.75     14.19 o 
  -7  -5   2       36.73       34.73      2.24 o 
  -6  -5   2       11.03       11.84      2.75 o 
  -5  -5   2        0.02       -0.19      1.55 o 
  -4  -5   2      291.94      258.04      5.79 o 
  -3  -5   2      101.68       89.01      2.58 o 
  -2  -5   2       60.20       65.17      2.12 o 
  -1  -5   2      150.87      151.55      6.02 o 
   0  -5   2       88.56      125.31      4.57 o 
   1  -5   2       38.81       25.02      2.17 o 
   2  -5   2       21.04       14.32      1.18 o 
   3  -5   2      102.61      107.32      3.33 o 
   4  -5   2      794.49      744.57     35.07 o 
   5  -5   2      451.48      432.47     11.70 o 
   6  -5   2        6.75        9.71      1.69 o 
   7  -5   2        8.45        7.70      3.66 o 
   8  -5   2      136.11      126.05      5.74 o 
   9  -5   2        8.10        7.63      4.08 o 
 -11  -4   2        6.59        0.00      3.73 o 
 -10  -4   2       59.25       48.01      3.26 o 
  -9  -4   2        0.39        0.83      1.23 o 
  -8  -4   2       57.00       58.90      3.33 o 
  -7  -4   2       16.79       15.99      1.66 o 
  -6  -4   2      168.83      167.00      4.80 o 
  -5  -4   2      224.79      204.25      5.21 o 
  -4  -4   2       83.70       65.07      2.20 o 
  -3  -4   2      515.05      542.31     10.54 o 
  -2  -4   2      767.36      763.76     13.36 o 
  -1  -4   2      469.67      439.87     11.91 o 
   0  -4   2     5596.87     5521.22    235.49 o 
   1  -4   2     1410.41     1561.21     27.46 o 
   2  -4   2      108.21      106.35      3.36 o 
   3  -4   2      354.14      340.96      7.10 o 
   4  -4   2      248.20      245.36      5.99 o 
   5  -4   2      172.21      163.93      5.05 o 
   6  -4   2      313.62      298.91      8.73 o 
   7  -4   2       18.04       21.69      3.61 o 
   8  -4   2        4.11       10.66      2.30 o 
   9  -4   2       16.63       15.88      3.54 o 
  10  -4   2        1.76        5.50      4.08 o 
 -11  -3   2        1.08        2.31      3.02 o 
 -10  -3   2       33.56       28.83      3.76 o 
  -9  -3   2       24.27       21.25      2.71 o 
  -8  -3   2       44.17       34.16      4.79 o 
  -7  -3   2      793.47      806.91     20.64 o 
  -6  -3   2        4.65        7.78      1.18 o 
  -5  -3   2      280.34      304.69      9.07 o 
  -4  -3   2      159.14      156.53      3.78 o 
  -3  -3   2      103.50      126.82      2.92 o 
  -2  -3   2       89.73       70.07      6.14 o 
  -1  -3   2      176.03      148.59      4.28 o 
   0  -3   2     1244.27     1266.73     18.91 o 
   1  -3   2        0.93        1.39      1.08 o 
   2  -3   2       50.47       53.98      1.40 o 
   3  -3   2      194.31      159.00      6.73 o 
   4  -3   2      261.29      226.99      7.33 o 
   5  -3   2       15.40       16.85      1.40 o 
   6  -3   2      205.68      201.83      6.04 o 
   7  -3   2       43.23       40.94      2.64 o 
   8  -3   2        4.80        7.41      2.06 o 
   9  -3   2       19.22       21.03      2.60 o 
  10  -3   2       39.37       40.11      8.16 o 
 -11  -2   2       28.72       26.65      4.59 o 
 -10  -2   2       34.98       31.38      4.61 o 
  -9  -2   2       75.35       67.86      3.57 o 
  -8  -2   2       11.96       14.09      3.64 o 
  -7  -2   2      142.70      152.60      7.02 o 
  -6  -2   2       26.36       26.86      4.21 o 
  -5  -2   2      144.76      140.80      3.54 o 
  -4  -2   2       27.78       41.18      1.60 o 
  -3  -2   2      718.71      671.80     10.77 o 
  -2  -2   2      219.44      246.95      4.31 o 
  -1  -2   2    13417.06    11096.16    356.86 o 
   0  -2   2       50.64       31.64      0.84 o 
   1  -2   2     4219.17     4169.94     67.75 o 
   2  -2   2      138.81       92.68      3.11 o 
   3  -2   2       98.96      108.42      2.39 o 
   4  -2   2       16.34       16.75      1.07 o 
   5  -2   2      980.25      962.08     23.73 o 
   6  -2   2       90.17       76.39      3.32 o 
   7  -2   2      218.44      213.53      7.03 o 
   8  -2   2      111.85      116.77      5.07 o 
   9  -2   2        5.85        9.27      2.03 o 
  10  -2   2        4.61        2.31      2.47 o 
  11  -2   2        1.41        5.50      4.97 o 
 -11  -1   2        2.69        5.32      4.44 o 
 -10  -1   2       15.88       17.40      4.97 o 
  -9  -1   2        6.33        6.65      4.08 o 
  -8  -1   2      193.70      197.70      6.61 o 
  -7  -1   2       80.74       98.06      6.33 o 
  -6  -1   2       17.86       18.47      1.45 o 
  -5  -1   2      123.88      109.72      3.34 o 
  -4  -1   2       84.35       93.63      2.16 o 
  -3  -1   2      282.67      331.07      7.42 o 
  -2  -1   2     4948.95     5002.97     70.10 o 
  -1  -1   2     3380.10     2931.09    160.33 o 
   0  -1   2     2415.29     2285.33     40.01 o 
   1  -1   2     6354.02     6253.21     49.67 o 
   2  -1   2      610.17      643.12      9.12 o 
   3  -1   2       47.69       33.66      1.09 o 
   4  -1   2      202.21      272.93      5.63 o 
   5  -1   2      157.43      151.05      7.90 o 
   6  -1   2       36.78       34.75      2.98 o 
   7  -1   2       45.59       48.03      2.88 o 
   8  -1   2      108.58      111.22      5.03 o 
   9  -1   2        0.03        0.76      1.41 o 
  10  -1   2       24.69       24.30      3.88 o 
  11  -1   2        1.56        0.32      2.22 o 
 -11   0   2        1.62        0.55      2.50 o 
 -10   0   2       21.54       25.08      3.68 o 
  -9   0   2       28.61       27.01      3.75 o 
  -8   0   2       83.39       89.95      5.78 o 
  -7   0   2     1098.33     1063.03     24.57 o 
  -6   0   2     1352.26     1310.20     27.15 o 
  -5   0   2       14.02       26.67      3.44 o 
  -4   0   2     1162.37     1161.06     22.86 o 
  -3   0   2        0.31        1.11      0.32 o 
  -2   0   2     6929.85     6517.28    123.64 o 
  -1   0   2      505.60      586.72     13.98 o 
   0   0   2     3066.86     2865.18     21.33 o 
   1   0   2     4344.20     4330.49     60.48 o 
   2   0   2     1344.05     1345.24     16.77 o 
   3   0   2        0.00        0.70      0.42 o 
   4   0   2      180.14      194.83      4.56 o 
   5   0   2     1260.86     1359.97     27.32 o 
   6   0   2     2051.48     2283.08     51.20 o 
   7   0   2        1.10        1.93      1.14 o 
   8   0   2        5.04        5.83      1.53 o 
   9   0   2        7.69        5.48      1.80 o 
  10   0   2       28.30       24.10      2.92 o 
  11   0   2        0.01        4.19      2.82 o 
 -11   1   2        7.42       19.31      4.37 o 
 -10   1   2       51.42       56.57      5.45 o 
  -9   1   2       37.67       35.40      4.39 o 
  -8   1   2      112.11      115.00      6.78 o 
  -7   1   2        0.55        0.07      0.65 o 
  -6   1   2      108.34      111.02      3.15 o 
  -5   1   2       15.52       14.41      2.06 o 
  -4   1   2      574.50      501.88     10.71 o 
  -3   1   2       75.28       67.81      4.14 o 
  -2   1   2     2167.40     1996.40     53.42 o 
  -1   1   2    13095.48    10889.60    176.87 o 
   0   1   2      318.96      276.95      6.25 o 
   1   1   2     1772.91     1755.44     41.29 o 
   2   1   2     1194.54     1104.48     62.50 o 
   3   1   2      927.50      977.55     53.14 o 
   4   1   2      584.56      692.52     12.62 o 
   5   1   2      414.92      476.63     10.21 o 
   6   1   2       22.56       30.30      3.17 o 
   7   1   2        7.74       10.07      1.57 o 
   8   1   2      144.88      159.53      6.25 o 
   9   1   2        9.13       10.81      1.98 o 
  10   1   2       83.65       91.13      5.30 o 
  11   1   2        0.26        4.78      4.26 o 
 -11   2   2        0.15        3.43      2.90 o 
 -10   2   2        5.11        4.71      2.68 o 
  -9   2   2       74.49       84.16      6.77 o 
  -8   2   2       74.66       90.82     15.53 o 
  -7   2   2       93.02      101.97      6.06 o 
  -6   2   2       10.25       14.76      0.97 o 
  -5   2   2      318.92      249.33      8.58 o 
  -4   2   2       92.59       60.09      1.27 o 
  -3   2   2       44.16       46.01      2.31 o 
  -2   2   2      138.07      121.70      2.23 o 
  -1   2   2      265.87      289.48      4.63 o 
   0   2   2      406.88      375.42      6.39 o 
   1   2   2     2787.59     2911.27     56.76 o 
   2   2   2     1475.73     1473.03     18.61 o 
   3   2   2      144.02      161.11      6.92 o 
   4   2   2     1746.10     1804.79     57.60 o 
   5   2   2      112.13      108.88      6.97 o 
   6   2   2     1051.54     1164.14     25.86 o 
   7   2   2        0.48        9.00      1.83 o 
   8   2   2       61.96       81.41      4.09 o 
   9   2   2       30.90       27.35      2.78 o 
  10   2   2       24.41       26.13      2.99 o 
  11   2   2        0.64        2.15      2.84 o 
  12   2   2        5.74        7.45      6.39 o 
 -11   3   2        4.04       15.97      6.21 o 
 -10   3   2        7.85       13.59      3.95 o 
  -9   3   2        8.54       21.98      4.61 o 
  -8   3   2      356.91      336.48     14.78 o 
  -7   3   2      146.96      145.52      7.84 o 
  -6   3   2       62.28       53.54      5.41 o 
  -5   3   2      102.31      113.47      7.30 o 
  -4   3   2      407.24      431.31      7.25 o 
  -3   3   2       73.95       67.04      1.38 o 
  -2   3   2      719.98      675.20      9.41 o 
  -1   3   2      391.13      403.23      9.49 o 
   0   3   2      384.21      360.36      9.14 o 
   1   3   2      152.88      136.29      2.19 o 
   2   3   2     3030.25     2783.49     28.61 o 
   3   3   2        1.91        0.32      0.76 o 
   4   3   2      660.20      566.80     13.97 o 
   5   3   2      216.88      222.44      4.97 o 
   6   3   2       23.93       13.62      1.76 o 
   7   3   2       20.97       25.71      2.50 o 
   8   3   2      108.01      132.54      7.31 o 
   9   3   2      243.22      262.76     12.14 o 
  10   3   2       22.04       20.67      2.86 o 
  11   3   2        1.12        3.00      2.84 o 
  12   3   2        5.31        7.45      5.32 o 
 -10   4   2       28.28       31.68      4.77 o 
  -9   4   2        4.31        3.55      3.46 o 
  -8   4   2       55.75       63.38      5.07 o 
  -7   4   2       16.51       17.11      3.01 o 
  -6   4   2        0.09        3.25      6.92 o 
  -5   4   2      286.28      287.68      6.53 o 
  -4   4   2      238.27      214.36     11.00 o 
  -3   4   2      680.32      761.31     13.09 o 
  -2   4   2      309.75      303.17      8.43 o 
  -1   4   2      217.41      186.39      3.42 o 
   0   4   2     4106.08     4138.85     84.36 o 
   1   4   2      192.44      209.24      3.22 o 
   2   4   2       30.96       30.17      1.08 o 
   3   4   2       39.36       41.28      2.58 o 
   4   4   2      657.12      616.97     16.37 o 
   5   4   2      205.40      158.01      5.74 o 
   6   4   2      576.48      556.57     11.99 o 
   7   4   2       23.10       30.99      1.93 o 
   8   4   2       25.06       36.56      2.65 o 
   9   4   2       91.76       86.60      4.42 o 
  10   4   2       17.60       14.44      2.40 o 
  11   4   2        1.47        4.75      2.93 o 
  12   4   2        9.78       13.31      6.57 o 
 -10   5   2        0.45        2.14      3.02 o 
  -9   5   2        2.88        1.75      2.25 o 
  -8   5   2        1.13        2.75      2.30 o 
  -7   5   2       24.36       24.52      3.73 o 
  -6   5   2       87.12       88.20      5.94 o 
  -5   5   2        6.78        4.09      1.38 o 
  -4   5   2       95.34      106.13      2.98 o 
  -3   5   2        0.09       -0.17      0.60 o 
  -2   5   2      141.62      145.21      4.78 o 
  -1   5   2        0.57        3.77      0.85 o 
   0   5   2       11.34       16.54      1.41 o 
   1   5   2       22.56       34.51      2.61 o 
   2   5   2      736.24      732.63      8.63 o 
   3   5   2       14.61        5.01      1.38 o 
   4   5   2       74.99       42.58      2.44 o 
   5   5   2       47.67       57.03      5.00 o 
   6   5   2      170.72      157.47      4.08 o 
   7   5   2       39.43       36.16      3.57 o 
   8   5   2        1.36        3.85      2.65 o 
   9   5   2      109.69       99.95      4.44 o 
  10   5   2       91.87       73.96      6.54 o 
  11   5   2       10.38       10.63      5.86 o 
  -9   6   2       11.81        8.10      3.31 o 
  -8   6   2       24.00       22.96      3.64 o 
  -7   6   2       16.89        9.38      2.68 o 
  -6   6   2        0.28        1.07      1.49 o 
  -5   6   2        2.53        4.25      2.26 o 
  -4   6   2      198.13      195.82      5.31 o 
  -3   6   2       58.81       76.07      5.34 o 
  -2   6   2        3.12        7.52      1.41 o 
  -1   6   2       27.64       22.66      1.29 o 
   0   6   2      148.65      164.42      5.27 o 
   1   6   2       94.63      114.98      2.76 o 
   2   6   2     1140.13     1164.91     16.21 o 
   3   6   2        1.89        0.98      3.28 o 
   4   6   2      173.70      168.70     10.47 o 
   5   6   2      647.98      584.75     18.38 o 
   6   6   2        6.06        9.97      2.57 o 
   7   6   2       77.21       69.36      4.93 o 
   8   6   2        0.39        0.74      2.13 o 
   9   6   2        2.74       17.03      5.50 o 
  10   6   2       13.65       15.15      3.37 o 
  11   6   2       18.25       10.33      3.71 o 
  -9   7   2        1.12       -2.76      2.76 o 
  -8   7   2        1.24        4.17      3.28 o 
  -7   7   2        9.00        6.92      2.63 o 
  -6   7   2        8.86       17.44      3.11 o 
  -5   7   2      136.10      132.01      8.07 o 
  -4   7   2        0.18        6.04      4.97 o 
  -3   7   2        3.97        6.22      2.22 o 
  -2   7   2       25.35       29.02      1.92 o 
  -1   7   2        3.77        4.51      1.48 o 
   0   7   2      165.08      189.65      6.52 o 
   1   7   2       14.90       11.95      2.87 o 
   2   7   2       23.66       20.57      2.44 o 
   3   7   2        3.43        2.26      1.69 o 
   4   7   2       12.00        7.93      1.76 o 
   5   7   2       85.26       75.95      5.01 o 
   6   7   2       12.46       18.52      3.01 o 
   7   7   2        5.86       11.79      3.00 o 
   8   7   2       19.35       17.74      3.15 o 
   9   7   2        0.71        1.24      2.93 o 
  10   7   2        4.54        0.01      2.32 o 
  11   7   2        5.41       11.72      4.44 o 
  -8   8   2        2.61        9.86      3.81 o 
  -7   8   2       26.28       28.92      4.37 o 
  -6   8   2       30.12       35.18      5.32 o 
  -5   8   2        2.28        4.57      4.79 o 
  -4   8   2       25.48       32.55      6.04 o 
  -3   8   2       29.35       29.28      3.23 o 
  -2   8   2        7.01       10.72      1.87 o 
  -1   8   2       76.98       74.03      3.17 o 
   0   8   2        6.00        8.98      3.29 o 
   1   8   2      154.00      148.62      5.46 o 
   2   8   2     1192.97     1235.84     23.29 o 
   3   8   2        4.78       12.96      2.51 o 
   4   8   2       53.33       69.49      4.64 o 
   5   8   2        1.11       13.35      5.94 o 
   6   8   2      372.21      353.82     14.54 o 
   7   8   2        3.67        3.99      2.30 o 
   8   8   2       21.27       25.79      3.84 o 
   9   8   2       25.95       26.45      4.14 o 
  10   8   2       30.19       33.01      5.86 o 
  11   8   2       10.39       19.58      5.00 o 
  -7   9   2        5.64       15.19      7.19 o 
  -6   9   2       10.70       15.76      4.35 o 
  -5   9   2       52.56       54.13      6.03 o 
  -4   9   2       66.26       72.24      3.93 o 
  -3   9   2       67.81       61.08      4.30 o 
  -2   9   2      118.43      142.79      5.75 o 
  -1   9   2       25.07       21.91      2.08 o 
   0   9   2       20.53       24.07      1.90 o 
   1   9   2      132.00      130.50      4.35 o 
   2   9   2       14.17       22.37      8.87 o 
   3   9   2       28.22       26.44      2.89 o 
   4   9   2        2.73        1.98      1.83 o 
   5   9   2       40.81       43.55      4.22 o 
   6   9   2       28.92       39.58      6.12 o 
   7   9   2        1.36        1.93      2.09 o 
   8   9   2       88.27       82.28      7.28 o 
   9   9   2        1.13        5.88      5.24 o 
  10   9   2        4.55       11.72      5.50 o 
  -6  10   2        0.58        4.19      4.97 o 
  -5  10   2        4.12        4.61      2.84 o 
  -4  10   2        0.49        4.66      2.30 o 
  -3  10   2       18.75       23.46      3.48 o 
  -2  10   2      101.11      109.07      5.51 o 
  -1  10   2        3.31        4.62      3.27 o 
   0  10   2       15.38       18.12      2.43 o 
   1  10   2      148.19      163.93     11.09 o 
   2  10   2       59.05       63.44      4.85 o 
   3  10   2      241.73      276.31     13.11 o 
   4  10   2        0.01       -0.48      1.79 o 
   5  10   2       56.31       66.65      8.52 o 
   6  10   2        0.18        3.30      2.43 o 
   7  10   2       45.79       53.31      7.36 o 
   8  10   2        9.69       13.09      3.37 o 
   9  10   2       25.59       32.40      5.38 o 
  10  10   2        6.06        0.61      3.00 o 
  -5  11   2        8.03       12.24      3.76 o 
  -4  11   2        3.10        3.96      2.75 o 
  -3  11   2        3.95        4.36      3.83 o 
  -2  11   2       40.07       43.95      3.66 o 
  -1  11   2       14.25       12.16      2.00 o 
   0  11   2       26.35       35.09      3.92 o 
   1  11   2       10.59       19.05      3.57 o 
   2  11   2        2.41        6.71      5.86 o 
   3  11   2       15.08       12.37      2.64 o 
   4  11   2       83.34       88.09      7.54 o 
   5  11   2        0.32       -0.16      1.96 o 
   6  11   2        0.91        0.52      2.75 o 
   7  11   2        7.60        3.37      2.38 o 
   8  11   2        0.34        1.05      2.43 o 
   9  11   2        0.22       -3.45      3.45 o 
  -4  12   2        5.94        9.94      5.50 o 
  -3  12   2        0.05        3.19      4.08 o 
  -2  12   2       29.47       26.81      4.97 o 
  -1  12   2        6.10        6.67      2.95 o 
   0  12   2       28.29       33.98      4.22 o 
   1  12   2        0.57        4.50      4.97 o 
   2  12   2       37.14       48.90      8.96 o 
   3  12   2       18.71       25.26      4.79 o 
   4  12   2       23.55       21.12      4.27 o 
   5  12   2        4.06        2.28      2.75 o 
   6  12   2        1.09        2.01      2.32 o 
   7  12   2        7.12        6.30      3.51 o 
   8  12   2       51.38       53.68      7.21 o 
  -2  13   2        0.07        1.95      3.90 o 
  -1  13   2       17.16       20.11      4.39 o 
   0  13   2        1.14        3.00      2.82 o 
   1  13   2       47.96       42.79      6.65 o 
   2  13   2        0.00       -0.89      3.11 o 
   3  13   2       11.42        9.39      3.70 o 
   4  13   2       32.45       46.90      6.13 o 
   5  13   2        0.19        0.84      2.34 o 
   6  13   2       19.28       35.29      5.71 o 
   1  14   2        4.67        1.21      2.82 o 
   2  14   2        0.60        1.17      2.88 o 
   3  14   2       11.49       14.11      4.39 o 
   4  14   2        5.90        1.23      3.99 o 
  -6 -12   3        5.84        5.71      5.77 o 
  -5 -12   3       34.48       27.57      4.80 o 
  -4 -12   3        0.79        0.91      4.70 o 
  -3 -12   3        0.15        6.53      7.45 o 
  -2 -12   3        4.42        9.37      4.26 o 
  -1 -12   3        0.47        2.13      4.08 o 
   0 -12   3        5.13        1.60      3.90 o 
   1 -12   3       18.39       18.99      6.21 o 
   2 -12   3        4.06        3.19      4.44 o 
  -7 -11   3       12.57       17.93      4.52 o 
  -6 -11   3       11.23       16.44      5.59 o 
  -5 -11   3       62.98       51.54      6.74 o 
  -4 -11   3        0.00        2.96      2.52 o 
  -3 -11   3       17.19       15.88      3.56 o 
  -2 -11   3        8.28        8.43      3.37 o 
  -1 -11   3       14.98        8.18      2.80 o 
   0 -11   3        0.01       -1.54      2.00 o 
   1 -11   3       29.28       34.53      4.47 o 
   2 -11   3        4.06        2.42      2.57 o 
   3 -11   3        6.68       15.00      4.61 o 
   4 -11   3        0.47        3.30      2.88 o 
  -8 -10   3       36.11       33.25      5.12 o 
  -7 -10   3        0.70       -3.14      3.14 o 
  -6 -10   3        1.90       14.22      7.10 o 
  -5 -10   3       29.65       29.17      4.34 o 
  -4 -10   3      180.77      165.91     10.38 o 
  -3 -10   3       63.29       58.88      5.57 o 
  -2 -10   3       11.24       12.01      2.63 o 
  -1 -10   3        0.00       -0.51      1.33 o 
   0 -10   3        0.02       -0.57      1.33 o 
   1 -10   3       47.97       44.47      5.12 o 
   2 -10   3        3.60        5.32      2.51 o 
   3 -10   3        0.21       -2.38      2.38 o 
   4 -10   3        1.84        4.75      2.82 o 
   5 -10   3       31.92       31.15      5.07 o 
  -9  -9   3        0.73        1.77      2.63 o 
  -8  -9   3       14.80       12.66      3.88 o 
  -7  -9   3        9.74       16.89      3.89 o 
  -6  -9   3       17.12       15.85      3.70 o 
  -5  -9   3        1.76        9.55      3.73 o 
  -4  -9   3        0.74       37.53     25.11 o 
  -3  -9   3       26.77       27.20      3.69 o 
  -2  -9   3        2.36       -0.02      1.07 o 
  -1  -9   3       28.60       26.14      2.30 o 
   0  -9   3      235.75      223.55      7.82 o 
   1  -9   3        0.68        4.11      2.08 o 
   2  -9   3       22.52       17.23      3.23 o 
   3  -9   3       22.53       32.04      9.05 o 
   4  -9   3        4.78        7.48      2.85 o 
   5  -9   3       32.25       27.29      4.61 o 
   6  -9   3        7.08        2.48      4.44 o 
 -10  -8   3        5.14        8.53      3.79 o 
  -9  -8   3       34.61       31.33      4.98 o 
  -8  -8   3       16.18       26.15      8.70 o 
  -7  -8   3       44.94       50.47      4.90 o 
  -6  -8   3       14.35       22.73      3.76 o 
  -5  -8   3       19.66       18.52      4.79 o 
  -4  -8   3      117.77      104.11      4.08 o 
  -3  -8   3      135.56      146.68      6.12 o 
  -2  -8   3       56.49       60.13      2.99 o 
  -1  -8   3      216.24      222.30      7.21 o 
   0  -8   3       20.33       18.53      1.93 o 
   1  -8   3      236.92      218.32      9.70 o 
   2  -8   3       24.00       24.50      2.03 o 
   3  -8   3       62.69       65.97      3.63 o 
   4  -8   3       31.76       33.20      3.87 o 
   5  -8   3        2.32        4.25      2.68 o 
   6  -8   3       16.15       15.55      3.79 o 
   7  -8   3        0.01        3.02      3.73 o 
 -10  -7   3        1.62       -0.81      2.60 o 
  -9  -7   3       24.32       26.34      5.94 o 
  -8  -7   3       19.02       15.19      3.45 o 
  -7  -7   3      153.01      145.98      8.31 o 
  -6  -7   3        0.04       -1.24      2.31 o 
  -5  -7   3      115.08      121.10     14.12 o 
  -4  -7   3        2.04        1.48      1.13 o 
  -3  -7   3       20.02       12.68      1.51 o 
  -2  -7   3       69.19       67.27      2.92 o 
  -1  -7   3      635.39      620.59     15.40 o 
   0  -7   3        4.23        7.32      2.33 o 
   1  -7   3      180.26      185.57     10.38 o 
   2  -7   3       90.98       96.93      4.86 o 
   3  -7   3        9.39       16.31      1.84 o 
   4  -7   3      119.78      120.35      4.52 o 
   5  -7   3       49.00       49.62      6.48 o 
   6  -7   3        1.92        5.15      3.02 o 
   7  -7   3       15.92       16.75      3.31 o 
   8  -7   3        0.06       -4.08      4.79 o 
 -11  -6   3        0.98       11.53      6.21 o 
 -10  -6   3        4.06        7.14      6.74 o 
  -9  -6   3       26.51       29.75      3.94 o 
  -8  -6   3       25.86       26.88      3.92 o 
  -7  -6   3       13.72       13.68      2.26 o 
  -6  -6   3      119.24      114.12      6.49 o 
  -5  -6   3      107.98       90.50      3.22 o 
  -4  -6   3        1.04        1.32      1.78 o 
  -3  -6   3      808.19      841.29     21.18 o 
  -2  -6   3      392.81      391.93      9.47 o 
  -1  -6   3      101.39      110.72      3.68 o 
   0  -6   3      217.36      185.31     10.12 o 
   1  -6   3      154.32      143.19      8.61 o 
   2  -6   3       76.16       85.74      3.13 o 
   3  -6   3      599.15      620.34     15.38 o 
   4  -6   3      281.03      229.06     12.35 o 
   5  -6   3      116.57      109.80      4.89 o 
   6  -6   3       18.58       19.28      3.11 o 
   7  -6   3       59.66       51.97      4.75 o 
   8  -6   3        0.22        4.97      3.73 o 
   9  -6   3       22.07        6.21      3.02 o 
 -11  -5   3       34.25       55.55     12.24 o 
 -10  -5   3        0.87        0.18      4.08 o 
  -9  -5   3       18.44       12.46      1.94 o 
  -8  -5   3       44.01       47.06      5.05 o 
  -7  -5   3       50.67       55.54      4.31 o 
  -6  -5   3      320.11      324.99     18.46 o 
  -5  -5   3       10.04       15.22      1.87 o 
  -4  -5   3        5.91        7.57      2.83 o 
  -3  -5   3       18.67       25.13      1.57 o 
  -2  -5   3        3.15       12.38      1.45 o 
  -1  -5   3       37.03       26.81      4.22 o 
   0  -5   3        7.15        3.03      1.60 o 
   1  -5   3      941.88      967.73     19.18 o 
   2  -5   3       34.05       31.20      2.25 o 
   3  -5   3        2.28        0.83      1.14 o 
   4  -5   3      194.46      188.72      5.91 o 
   5  -5   3       72.40       71.23      2.99 o 
   6  -5   3       14.29       18.28      3.76 o 
   7  -5   3        0.28        3.31      2.22 o 
   8  -5   3        5.78        5.14      2.09 o 
   9  -5   3        2.51       -4.08      4.61 o 
 -11  -4   3        2.15       -0.18      3.90 o 
 -10  -4   3       15.49       13.65      3.22 o 
  -9  -4   3       24.84       22.04      2.35 o 
  -8  -4   3       30.65       39.14      3.62 o 
  -7  -4   3      167.37      166.28      5.84 o 
  -6  -4   3        0.61        1.77      1.04 o 
  -5  -4   3       31.47       49.16      2.17 o 
  -4  -4   3        4.92       10.99      1.67 o 
  -3  -4   3      107.77      101.54      6.57 o 
  -2  -4   3      227.51      215.61      6.53 o 
  -1  -4   3        6.01        5.89      0.83 o 
   0  -4   3     2537.11     2645.07     47.65 o 
   1  -4   3      303.69      252.74      7.94 o 
   2  -4   3     1121.20     1020.05     45.76 o 
   3  -4   3      239.93      243.25      6.12 o 
   4  -4   3      225.71      244.78      6.80 o 
   5  -4   3        1.92       -0.35      0.87 o 
   6  -4   3       14.23       18.45      2.97 o 
   7  -4   3      241.01      224.72      7.93 o 
   8  -4   3        0.15        1.38      1.89 o 
   9  -4   3        6.08       18.63      6.03 o 
  10  -4   3       29.64       41.70      8.52 o 
 -11  -3   3        3.84        4.44      2.69 o 
 -10  -3   3        3.83        1.65      2.66 o 
  -9  -3   3        0.41       -1.22      1.26 o 
  -8  -3   3       21.00       23.69      2.32 o 
  -7  -3   3      369.35      394.11     10.81 o 
  -6  -3   3        1.23        5.04      1.90 o 
  -5  -3   3       27.67       23.79      1.65 o 
  -4  -3   3        0.17        0.71      0.84 o 
  -3  -3   3      292.66      296.77      7.01 o 
  -2  -3   3      455.68      486.21     21.42 o 
  -1  -3   3       27.08       16.19      1.44 o 
   0  -3   3      573.03      691.71     11.17 o 
   1  -3   3      838.95      739.76     13.20 o 
   2  -3   3      212.10      197.26      3.53 o 
   3  -3   3       47.26       44.43      2.04 o 
   4  -3   3       22.17       20.58      1.63 o 
   5  -3   3        2.24        4.60      1.00 o 
   6  -3   3      112.67      109.42      4.07 o 
   7  -3   3       10.98       13.28      1.74 o 
   8  -3   3       15.34       14.40      2.85 o 
   9  -3   3        0.65        4.22      2.22 o 
  10  -3   3       23.21       23.60      6.92 o 
 -11  -2   3        0.20       -0.48      2.12 o 
 -10  -2   3       17.76       20.05      3.57 o 
  -9  -2   3       13.42       14.45      2.80 o 
  -8  -2   3        8.73       10.06      1.77 o 
  -7  -2   3      500.59      503.64     13.13 o 
  -6  -2   3      129.81      135.46      5.87 o 
  -5  -2   3       74.03       74.57      3.57 o 
  -4  -2   3        3.96        3.65      0.90 o 
  -3  -2   3     4121.89     4324.38     76.96 o 
  -2  -2   3     1750.15     1811.35     29.49 o 
  -1  -2   3       25.22       30.68      1.69 o 
   0  -2   3     2713.17     2895.66     40.20 o 
   1  -2   3      431.62      410.17      5.24 o 
   2  -2   3      295.27      284.76      8.05 o 
   3  -2   3      925.09      896.63     14.28 o 
   4  -2   3      772.20      773.45     14.51 o 
   5  -2   3      106.70      100.44      3.19 o 
   6  -2   3      258.95      268.87      8.91 o 
   7  -2   3      159.29      176.10      6.85 o 
   8  -2   3       89.98       99.34      5.11 o 
   9  -2   3       30.35       35.73      3.16 o 
  10  -2   3        6.15        3.19      4.08 o 
  11  -2   3        6.79       15.08      6.21 o 
 -11  -1   3        3.28        7.02      3.15 o 
 -10  -1   3        1.80        0.94      2.07 o 
  -9  -1   3       23.29       22.96      3.62 o 
  -8  -1   3      123.36       96.85      8.42 o 
  -7  -1   3       51.44       45.82      2.35 o 
  -6  -1   3        7.33        8.03      1.91 o 
  -5  -1   3       25.02       21.60      1.09 o 
  -4  -1   3       12.68       20.65      1.09 o 
  -3  -1   3        1.83        3.28      0.89 o 
  -2  -1   3     1153.54     1213.00     18.48 o 
  -1  -1   3     1560.30     1458.01     41.79 o 
   0  -1   3    10166.38    10053.00    106.45 o 
   1  -1   3      884.19     1037.17     20.20 o 
   2  -1   3      230.05      212.45      5.07 o 
   3  -1   3       93.99      134.95      2.61 o 
   4  -1   3     1856.47     1963.99     35.83 o 
   5  -1   3       41.20       46.28      1.99 o 
   6  -1   3       17.92       16.49      1.92 o 
   7  -1   3       50.18       42.39      2.64 o 
   8  -1   3       29.97       28.56      2.45 o 
   9  -1   3       28.26       28.20      2.84 o 
  10  -1   3        7.07        4.55      1.84 o 
  11  -1   3       34.18       27.68      6.92 o 
 -11   0   3        3.29       10.92      7.63 o 
 -10   0   3       21.84       22.25      3.76 o 
  -9   0   3        0.40        1.64      2.84 o 
  -8   0   3       19.75       24.32      3.14 o 
  -7   0   3      221.95      234.54      7.92 o 
  -6   0   3      550.61      552.94     11.78 o 
  -5   0   3       78.99       92.91      2.65 o 
  -4   0   3        0.15        3.66      2.40 o 
  -3   0   3       18.08       14.46      1.19 o 
  -2   0   3      486.49      527.55      7.35 o 
  -1   0   3      238.60      242.68      3.71 o 
   0   0   3     8833.29     8600.01     90.27 o 
   1   0   3     6630.11     6331.27     78.20 o 
   2   0   3      178.40      196.96      2.88 o 
   3   0   3      328.78      326.97     12.65 o 
   4   0   3     2218.82     2360.47     42.39 o 
   5   0   3      238.71      289.36      6.89 o 
   6   0   3       20.39       25.12      1.96 o 
   7   0   3      159.58      174.76      6.04 o 
   8   0   3       59.44       67.27      3.65 o 
   9   0   3       51.45       54.90      3.82 o 
  10   0   3        3.94        4.02      1.80 o 
  11   0   3        2.33        4.97      4.26 o 
 -11   1   3       28.01       36.36      5.20 o 
 -10   1   3        0.12        5.78      4.08 o 
  -9   1   3       32.95       28.16      4.39 o 
  -8   1   3      156.54      147.84      8.84 o 
  -7   1   3      389.55      367.99     14.49 o 
  -6   1   3        6.49       10.03      2.57 o 
  -5   1   3       64.05       46.89      1.96 o 
  -4   1   3       43.26       65.95      2.03 o 
  -3   1   3       37.17       34.00      2.57 o 
  -2   1   3       60.98       46.50      1.23 o 
  -1   1   3      237.05      208.85      5.22 o 
   0   1   3     2100.87     2177.50     27.71 o 
   1   1   3     3694.09     3507.97     45.55 o 
   2   1   3       52.84       68.14      1.44 o 
   3   1   3      324.63      335.91      7.65 o 
   4   1   3       10.96       10.99      1.08 o 
   5   1   3      218.83      210.45      5.33 o 
   6   1   3      554.01      608.23     14.61 o 
   7   1   3      371.23      403.65     13.95 o 
   8   1   3       25.57       27.77      2.59 o 
   9   1   3       21.74       29.57      2.86 o 
  10   1   3       13.29       10.16      2.69 o 
  11   1   3        9.23        8.08      3.51 o 
 -11   2   3       12.02       21.21      4.42 o 
 -10   2   3       43.21       38.90      5.18 o 
  -9   2   3       12.06       14.65      3.41 o 
  -8   2   3        0.02       -0.89      2.13 o 
  -7   2   3      404.53      424.99     16.87 o 
  -6   2   3      122.29      114.22      5.89 o 
  -5   2   3       20.91       26.29      2.50 o 
  -4   2   3       50.93       53.76      3.00 o 
  -3   2   3       54.99       76.07      2.89 o 
  -2   2   3      361.38      351.33      8.03 o 
  -1   2   3     4846.19     4912.15     62.76 o 
   0   2   3      853.74      870.10     11.62 o 
   1   2   3      258.14      230.63      4.52 o 
   2   2   3     1176.84     1198.40     22.16 o 
   3   2   3     2619.62     2614.50     53.41 o 
   4   2   3      101.57      123.27      3.01 o 
   5   2   3      128.88      135.00      4.87 o 
   6   2   3        0.21        2.34      1.50 o 
   7   2   3      154.44      173.94      6.95 o 
   8   2   3       35.54       47.08      5.05 o 
   9   2   3       78.45       93.57      8.04 o 
  10   2   3        4.22        5.13      2.04 o 
  11   2   3        0.01        2.21      2.32 o 
 -10   3   3        2.06        2.14      2.88 o 
  -9   3   3        9.97       10.17      3.46 o 
  -8   3   3       43.22       42.20      4.88 o 
  -7   3   3       33.23       38.25      3.96 o 
  -6   3   3      210.31      204.06      9.10 o 
  -5   3   3      244.91      237.61      9.58 o 
  -4   3   3      151.70      133.81      5.14 o 
  -3   3   3       85.24      112.34      5.41 o 
  -2   3   3        4.11        8.35      0.47 o 
  -1   3   3      390.57      398.38      5.85 o 
   0   3   3     1339.24     1390.88     19.83 o 
   1   3   3     5866.06     5561.13    108.51 o 
   2   3   3      127.07      156.50      5.10 o 
   3   3   3      227.18      259.88      6.00 o 
   4   3   3      187.04      230.89      4.77 o 
   5   3   3      811.85      792.37     26.00 o 
   6   3   3       63.99       66.83      3.88 o 
   7   3   3      152.93      170.09      5.85 o 
   8   3   3       82.93       87.92      4.14 o 
   9   3   3        0.67       -0.30      1.87 o 
  10   3   3        6.92       10.24      4.38 o 
  11   3   3       38.91       29.63      6.69 o 
  12   3   3       14.33       26.09      7.45 o 
 -10   4   3        1.58       12.06      5.15 o 
  -9   4   3        1.34        4.26      2.76 o 
  -8   4   3       39.03       40.25      7.01 o 
  -7   4   3       17.98       21.77      3.38 o 
  -6   4   3       34.60       35.44      3.90 o 
  -5   4   3       60.56       50.15      3.57 o 
  -4   4   3       35.02       29.38      1.28 o 
  -3   4   3      337.19      338.81      5.40 o 
  -2   4   3       93.43      101.68      2.24 o 
  -1   4   3      544.89      555.11      9.16 o 
   0   4   3      477.25      428.18     19.63 o 
   1   4   3      336.98      352.18      8.63 o 
   2   4   3     1155.13     1251.08     18.14 o 
   3   4   3     1018.58     1013.70     35.69 o 
   4   4   3       55.14       40.77      2.50 o 
   5   4   3      123.82      110.83      2.80 o 
   6   4   3      110.26       89.43      3.03 o 
   7   4   3       26.52       36.52      2.29 o 
   8   4   3       84.37       84.49      5.77 o 
   9   4   3        0.35       -2.00      2.00 o 
  10   4   3        8.36        3.62      3.28 o 
  11   4   3        1.18        4.77      3.00 o 
  12   4   3        8.94        6.39      5.32 o 
 -10   5   3        0.25        0.97      3.46 o 
  -9   5   3       13.95       23.11      4.61 o 
  -8   5   3        0.02       -1.86      3.82 o 
  -7   5   3       52.29       57.35      5.15 o 
  -6   5   3        0.70        0.53      1.76 o 
  -5   5   3      153.92      132.32      6.62 o 
  -4   5   3       37.14       31.42      1.96 o 
  -3   5   3      480.14      490.23     12.57 o 
  -2   5   3       55.22       69.80      1.96 o 
  -1   5   3      182.26      221.94      4.61 o 
   0   5   3     1342.77     1400.24     31.70 o 
   1   5   3        5.77        6.43      1.72 o 
   2   5   3      263.13      293.25      4.76 o 
   3   5   3       37.83       28.20      1.84 o 
   4   5   3       71.08       72.94      1.71 o 
   5   5   3       65.36       52.91      1.70 o 
   6   5   3      303.68      265.73      6.19 o 
   7   5   3      175.80      183.39      5.43 o 
   8   5   3        0.71       -0.08      2.11 o 
   9   5   3        6.26        3.84      2.25 o 
  10   5   3        2.18       -0.63      2.19 o 
  11   5   3       10.18       18.59      3.67 o 
  -9   6   3        2.63        3.98      3.55 o 
  -8   6   3        4.88       -0.39      1.92 o 
  -7   6   3       31.39       33.72      4.45 o 
  -6   6   3       36.71       40.96      6.12 o 
  -5   6   3        0.48        5.82      1.83 o 
  -4   6   3       66.55       57.95      2.22 o 
  -3   6   3      163.51      168.71      5.42 o 
  -2   6   3        2.07        1.19      1.20 o 
  -1   6   3      320.70      322.20      7.05 o 
   0   6   3      195.03      204.94      6.26 o 
   1   6   3      236.34      251.81      5.13 o 
   2   6   3      532.75      514.93     16.05 o 
   3   6   3     1210.95     1313.40     36.12 o 
   4   6   3      266.86      231.34     10.74 o 
   5   6   3      864.54      804.95     25.47 o 
   6   6   3       50.70       47.49      4.08 o 
   7   6   3        0.08        2.03      2.07 o 
   8   6   3       47.45       47.38      7.90 o 
   9   6   3      207.56      187.21      9.72 o 
  10   6   3        0.54        1.30      2.44 o 
  11   6   3        0.90       -1.98      4.79 o 
  -9   7   3        2.80        4.68      3.23 o 
  -8   7   3        4.25        7.30      2.80 o 
  -7   7   3        0.71        6.45      7.36 o 
  -6   7   3       34.03       31.56      3.94 o 
  -5   7   3       46.08       84.60     26.00 o 
  -4   7   3      214.11      202.74      5.88 o 
  -3   7   3       77.41       92.85      4.94 o 
  -2   7   3       11.70        8.09      1.16 o 
  -1   7   3        3.04        3.67      1.33 o 
   0   7   3       49.65       56.86      3.07 o 
   1   7   3      679.33      655.19     17.40 o 
   2   7   3       72.72       68.30      2.77 o 
   3   7   3        5.83        8.78      1.79 o 
   4   7   3        0.05       -0.53      1.42 o 
   5   7   3       39.92       36.78      3.63 o 
   6   7   3      173.10      169.64      8.36 o 
   7   7   3       39.41       39.08      4.88 o 
   8   7   3       10.40       14.33      2.94 o 
   9   7   3       29.38       26.50      4.39 o 
  10   7   3        0.26       -0.87      3.11 o 
  11   7   3        0.17       -3.38      3.38 o 
  -8   8   3        0.78        0.00      2.38 o 
  -7   8   3        5.31        5.55      4.26 o 
  -6   8   3        5.32        2.86      2.07 o 
  -5   8   3       29.69       32.02      5.24 o 
  -4   8   3        1.39        5.03      1.23 o 
  -3   8   3      131.54      134.33      8.07 o 
  -2   8   3      196.06      223.98      7.06 o 
  -1   8   3      261.80      271.22      7.55 o 
   0   8   3       18.13       19.49      4.79 o 
   1   8   3      138.21      138.09      4.64 o 
   2   8   3      269.86      239.14      9.93 o 
   3   8   3       96.77       94.85      5.58 o 
   4   8   3      264.43      264.39     11.29 o 
   5   8   3       30.44       33.95      3.76 o 
   6   8   3      515.74      494.86     20.47 o 
   7   8   3        9.11       18.84      3.23 o 
   8   8   3        0.51        0.48      1.87 o 
   9   8   3       44.88       35.01      4.60 o 
  10   8   3       23.11       29.64      7.45 o 
  11   8   3        3.07        5.61      3.31 o 
  -7   9   3        1.43        0.27      2.50 o 
  -6   9   3        0.41        0.94      2.32 o 
  -5   9   3      128.22      124.59      8.53 o 
  -4   9   3        0.78        4.68      2.43 o 
  -3   9   3       51.31       49.48      3.03 o 
  -2   9   3       65.55       75.47      3.75 o 
  -1   9   3       10.52       10.95      1.59 o 
   0   9   3       12.67       14.15      1.91 o 
   1   9   3       11.67       15.97      2.09 o 
   2   9   3       20.17       25.20      2.98 o 
   3   9   3       25.61       35.75      3.45 o 
   4   9   3        1.17        3.55      1.76 o 
   5   9   3      124.84      119.23      7.59 o 
   6   9   3       48.47       43.16      4.34 o 
   7   9   3        0.44       -1.46      2.44 o 
   8   9   3        4.33       -1.10      2.44 o 
   9   9   3       11.69       15.91      3.88 o 
  10   9   3        1.16        3.17      5.15 o 
  -6  10   3        4.04        1.02      2.60 o 
  -5  10   3        7.51        4.35      2.89 o 
  -4  10   3       46.09       46.47      5.20 o 
  -3  10   3        1.13        1.15      2.70 o 
  -2  10   3       10.90       13.16      1.91 o 
  -1  10   3      211.39      222.14      8.15 o 
   0  10   3       29.13       27.53      2.98 o 
   1  10   3       18.16       22.29      3.13 o 
   2  10   3      188.72      188.80     11.80 o 
   3  10   3       72.87       82.69      5.79 o 
   4  10   3       23.11       21.44      3.15 o 
   5  10   3       90.34      102.44      7.40 o 
   6  10   3      101.64       97.48      6.94 o 
   7  10   3        9.69       16.22      5.94 o 
   8  10   3        4.11        9.43      3.64 o 
   9  10   3       16.50       17.85      3.96 o 
  10  10   3        1.03        9.58      5.50 o 
  -5  11   3       20.48       30.51      9.94 o 
  -4  11   3       30.30       35.09      5.07 o 
  -3  11   3        0.01        0.20      3.19 o 
  -2  11   3       19.71       17.79      2.77 o 
  -1  11   3        4.91        2.40      1.38 o 
   0  11   3        9.24       14.35      5.50 o 
   1  11   3        9.13       22.37      4.79 o 
   2  11   3      318.48      326.03     15.61 o 
   3  11   3        0.01       -0.65      3.11 o 
   4  11   3        0.21       -1.25      3.11 o 
   5  11   3        0.07        5.21      2.82 o 
   6  11   3        0.18        1.91      4.35 o 
   7  11   3       30.93       43.42      5.15 o 
   8  11   3        5.03        5.48      5.32 o 
   9  11   3        2.68       12.32      3.79 o 
  -4  12   3        9.04        8.52      5.32 o 
  -3  12   3        1.05       -0.89      3.90 o 
  -2  12   3        3.24        4.89      2.44 o 
  -1  12   3        3.17        8.22      4.79 o 
   0  12   3       17.28       20.63      3.83 o 
   1  12   3        0.29        1.42      1.88 o 
   2  12   3       19.02       22.03      4.02 o 
   3  12   3        0.26        0.53      3.19 o 
   4  12   3        0.88        2.41      4.08 o 
   5  12   3       64.88       67.69      6.84 o 
   6  12   3       13.18       15.64      3.61 o 
   7  12   3        1.53        3.39      2.77 o 
   8  12   3        0.16        6.39      5.50 o 
  -2  13   3        1.89        0.71      3.73 o 
  -1  13   3        5.35        8.18      4.88 o 
   0  13   3        0.11        2.16      2.70 o 
   1  13   3       43.89       49.82      7.90 o 
   2  13   3        2.34        1.59      2.19 o 
   3  13   3       53.45       59.68      6.76 o 
   4  13   3        6.26        4.55      4.53 o 
   5  13   3        1.44        4.32      3.46 o 
   6  13   3        8.14       12.72      6.74 o 
   7  13   3        1.06        2.56      2.81 o 
   1  14   3       24.79       27.49      5.08 o 
   2  14   3        0.11       -2.66      3.13 o 
   3  14   3        2.08        4.85      3.45 o 
   4  14   3        0.73        4.17      3.51 o 
  -5 -12   4        3.96        2.64      3.26 o 
  -4 -12   4       32.47       23.25      6.92 o 
  -3 -12   4       28.08       36.38      7.99 o 
  -2 -12   4        0.73        0.18      2.84 o 
  -1 -12   4        8.56       12.42      4.79 o 
   0 -12   4        2.56        6.74      4.97 o 
   1 -12   4        9.12        0.00      3.55 o 
  -7 -11   4        0.00       -1.32      3.06 o 
  -6 -11   4        2.31       -0.38      2.43 o 
  -5 -11   4        2.90       -0.25      2.44 o 
  -4 -11   4        2.32        5.35      3.07 o 
  -3 -11   4       27.69       39.73      8.16 o 
  -2 -11   4        1.65        2.60      2.19 o 
  -1 -11   4       12.42       21.65      6.21 o 
   0 -11   4        0.27        1.60      3.73 o 
   1 -11   4        7.24        4.91      2.93 o 
   2 -11   4       19.70       15.45      5.32 o 
   3 -11   4        5.94        5.17      3.13 o 
  -8 -10   4        1.66        3.50      2.98 o 
  -7 -10   4        3.47        3.50      2.80 o 
  -6 -10   4       52.56       51.31      8.25 o 
  -5 -10   4       61.34       62.40      7.99 o 
  -4 -10   4        3.02        3.29      2.30 o 
  -3 -10   4        3.69        4.17      4.70 o 
  -2 -10   4        0.03       -0.18      2.84 o 
  -1 -10   4       31.02       25.08      2.67 o 
   0 -10   4       43.19       41.07      6.92 o 
   1 -10   4        4.69        5.45      2.57 o 
   2 -10   4        0.06       -2.38      2.38 o 
   3 -10   4        0.67        7.27     10.12 o 
   4 -10   4        1.76        4.78      4.44 o 
   5 -10   4        6.60        4.59      3.31 o 
  -9  -9   4        3.82       13.93      7.01 o 
  -8  -9   4        2.32       -3.20      3.20 o 
  -7  -9   4        0.11       -0.63      3.02 o 
  -6  -9   4        2.21        3.54      2.75 o 
  -5  -9   4       86.26       74.76      6.52 o 
  -4  -9   4       10.03       15.27      8.25 o 
  -3  -9   4        9.32        9.65      2.65 o 
  -2  -9   4      175.60      186.96      7.23 o 
  -1  -9   4        0.13       -1.08      1.47 o 
   0  -9   4        0.06        2.18      2.00 o 
   1  -9   4        0.11        1.75      1.71 o 
   2  -9   4       82.50       67.31      5.83 o 
   3  -9   4       13.51       15.18      3.38 o 
   4  -9   4       13.33       15.36      3.20 o 
   5  -9   4        5.46        3.02      2.73 o 
   6  -9   4        0.47       -1.60      3.37 o 
  -9  -8   4        6.58        7.12      3.49 o 
  -8  -8   4        0.16        2.24      2.39 o 
  -7  -8   4        9.50        8.86      3.20 o 
  -6  -8   4      105.39      102.39      7.21 o 
  -5  -8   4      147.69      152.49      9.09 o 
  -4  -8   4       18.51       24.09      2.12 o 
  -3  -8   4      277.56      274.01     12.38 o 
  -2  -8   4      460.40      435.10     13.11 o 
  -1  -8   4        4.68        5.67      3.68 o 
   0  -8   4        0.10        0.67      1.10 o 
   1  -8   4       82.12       76.15      3.55 o 
   2  -8   4       16.63       17.24      3.26 o 
   3  -8   4       11.10       16.66      3.31 o 
   4  -8   4       25.32       25.76      3.75 o 
   5  -8   4       11.87       15.57      5.68 o 
   6  -8   4       48.49       48.89      5.71 o 
   7  -8   4        2.17        0.71      4.26 o 
 -10  -7   4        6.51       20.76      7.28 o 
  -9  -7   4        0.26        2.76      3.28 o 
  -8  -7   4        0.24        0.82      2.30 o 
  -7  -7   4       79.85       93.06      6.96 o 
  -6  -7   4       71.87       60.19      5.27 o 
  -5  -7   4       11.46       12.74      1.61 o 
  -4  -7   4      113.44      120.43      4.82 o 
  -3  -7   4       71.21       84.12      4.43 o 
  -2  -7   4       33.81       44.81      4.91 o 
  -1  -7   4      127.68      140.64      5.04 o 
   0  -7   4        5.77       12.07      1.38 o 
   1  -7   4       19.32       21.19      2.12 o 
   2  -7   4      267.84      269.44     11.28 o 
   3  -7   4      165.79      213.81     34.60 o 
   4  -7   4        3.76       -1.27      2.12 o 
   5  -7   4        3.27        5.55      2.73 o 
   6  -7   4        5.75        1.36      2.39 o 
   7  -7   4        3.60        2.69      2.81 o 
   8  -7   4        1.96        7.10      5.50 o 
 -10  -6   4        6.46        9.23      4.61 o 
  -9  -6   4        0.02        2.63      2.46 o 
  -8  -6   4        7.46        9.46      5.68 o 
  -7  -6   4        2.04        1.60      2.26 o 
  -6  -6   4      292.79      307.27      9.39 o 
  -5  -6   4      130.82      136.09      4.85 o 
  -4  -6   4       16.31       18.24      5.06 o 
  -3  -6   4       47.14       48.37      2.58 o 
  -2  -6   4       16.47       18.76      2.02 o 
  -1  -6   4      592.40      608.15     19.61 o 
   0  -6   4       50.06       44.66      2.12 o 
   1  -6   4       60.14       54.32      2.33 o 
   2  -6   4        3.96        5.07      1.98 o 
   3  -6   4       91.45       93.31      4.53 o 
   4  -6   4        0.33        1.96      2.40 o 
   5  -6   4      186.16      188.77      9.72 o 
   6  -6   4       58.17       67.45      6.03 o 
   7  -6   4        0.02        2.72      4.26 o 
   8  -6   4       12.10        9.94      4.44 o 
 -11  -5   4        0.50        6.03      6.57 o 
 -10  -5   4        8.38       -0.18      4.26 o 
  -9  -5   4        5.19        4.44      1.80 o 
  -8  -5   4      169.22      171.40      6.43 o 
  -7  -5   4        3.24        2.03      1.36 o 
  -6  -5   4        4.65        8.03      1.95 o 
  -5  -5   4       54.57       56.56      2.94 o 
  -4  -5   4      429.37      429.80     10.85 o 
  -3  -5   4       34.11       37.50      2.05 o 
  -2  -5   4      803.97      833.80     26.58 o 
  -1  -5   4       33.78       47.39      3.07 o 
   0  -5   4      328.71      348.93      8.06 o 
   1  -5   4        0.95        0.24      0.95 o 
   2  -5   4      348.80      344.47      7.44 o 
   3  -5   4        4.11        6.66      1.69 o 
   4  -5   4      348.65      355.52      9.23 o 
   5  -5   4       17.81       31.19      9.14 o 
   6  -5   4       39.46       34.01      4.01 o 
   7  -5   4        1.33        3.51      2.34 o 
   8  -5   4       29.66       31.37      4.20 o 
   9  -5   4        0.64        8.87      4.61 o 
 -11  -4   4        0.51        5.86      5.32 o 
 -10  -4   4       14.10       20.96      3.71 o 
  -9  -4   4      136.76      121.95      5.82 o 
  -8  -4   4       30.59       32.48      4.81 o 
  -7  -4   4        2.95        1.80      1.33 o 
  -6  -4   4      242.49      261.23      8.06 o 
  -5  -4   4       55.74       55.69      4.55 o 
  -4  -4   4     1136.09     1192.88     26.76 o 
  -3  -4   4      627.83      704.85     19.19 o 
  -2  -4   4      866.99      849.36     17.38 o 
  -1  -4   4        8.40        2.72      1.44 o 
   0  -4   4      918.41      871.34     16.73 o 
   1  -4   4      271.86      357.66      6.76 o 
   2  -4   4      124.42      113.01      9.67 o 
   3  -4   4        0.57        0.59      0.56 o 
   4  -4   4      668.07      661.45     21.99 o 
   5  -4   4      355.46      362.20      9.18 o 
   6  -4   4      144.00      147.64      8.18 o 
   7  -4   4        0.40       -1.97      2.22 o 
   8  -4   4        6.81        7.12      3.02 o 
   9  -4   4       23.16       26.38      4.35 o 
  10  -4   4        0.45        0.53      4.08 o 
 -11  -3   4        0.67        3.19      5.15 o 
 -10  -3   4        3.72        7.73      5.41 o 
  -9  -3   4       16.26       15.98      3.14 o 
  -8  -3   4        0.09       -1.96      1.96 o 
  -7  -3   4       62.62       47.82      3.83 o 
  -6  -3   4       57.90       57.37      2.80 o 
  -5  -3   4        0.03        0.44      0.87 o 
  -4  -3   4        0.44       -1.15      1.15 o 
  -3  -3   4       34.53       39.83      1.97 o 
  -2  -3   4      319.09      310.33      6.38 o 
  -1  -3   4      651.44      596.53     15.11 o 
   0  -3   4     1424.67     1456.28     24.32 o 
   1  -3   4      765.85      787.33     12.44 o 
   2  -3   4      120.25      130.51      5.71 o 
   3  -3   4        0.31        2.82      2.30 o 
   4  -3   4        4.38        6.58      1.55 o 
   5  -3   4      474.75      488.88     11.57 o 
   6  -3   4       15.07       19.49      1.73 o 
   7  -3   4        0.05        0.18      1.24 o 
   8  -3   4       41.26       44.19      5.86 o 
   9  -3   4       36.52       38.94      4.57 o 
  10  -3   4        0.12       17.04      6.57 o 
 -11  -2   4       17.79       21.87      4.20 o 
 -10  -2   4       23.78       14.63      3.55 o 
  -9  -2   4       27.08       25.45      3.38 o 
  -8  -2   4      217.68      200.85     10.17 o 
  -7  -2   4       10.42       13.86      3.98 o 
  -6  -2   4       18.83       35.61      3.21 o 
  -5  -2   4      245.61      255.24     11.36 o 
  -4  -2   4      248.31      248.63      5.98 o 
  -3  -2   4      400.62      408.70      8.44 o 
  -2  -2   4       86.43       90.31      2.46 o 
  -1  -2   4      163.83      140.15      4.44 o 
   0  -2   4     2233.32     2174.97     33.10 o 
   1  -2   4      621.65      571.12     10.15 o 
   2  -2   4      491.37      563.44     14.73 o 
   3  -2   4        1.73        1.37      0.81 o 
   4  -2   4     1231.13     1298.55     23.58 o 
   5  -2   4      384.93      397.56      9.03 o 
   6  -2   4      216.39      233.32      6.58 o 
   7  -2   4        0.47        0.02      1.42 o 
   8  -2   4        8.54        9.39      3.51 o 
   9  -2   4        3.86        0.00      2.31 o 
  10  -2   4        8.70        7.83      2.82 o 
 -11  -1   4        1.49        4.44      3.07 o 
 -10  -1   4       15.06       17.31      3.64 o 
  -9  -1   4        1.12        2.31      3.73 o 
  -8  -1   4      224.74      222.17     10.10 o 
  -7  -1   4      470.79      416.65     12.25 o 
  -6  -1   4       47.70       39.19      1.79 o 
  -5  -1   4       10.30       11.85      1.05 o 
  -4  -1   4        0.37       -0.68      0.87 o 
  -3  -1   4       44.19       47.20      2.30 o 
  -2  -1   4      428.79      465.61      8.37 o 
  -1  -1   4      175.83      173.80      9.14 o 
   0  -1   4       13.65       10.26      0.76 o 
   1  -1   4      335.77      356.53     22.18 o 
   2  -1   4      279.81      263.26      6.90 o 
   3  -1   4      114.23      105.34      1.83 o 
   4  -1   4      131.57      121.92      3.56 o 
   5  -1   4       70.88       82.90      3.56 o 
   6  -1   4      179.01      165.87      5.22 o 
   7  -1   4        1.22       -1.60      1.60 o 
   8  -1   4       38.86       38.23      2.76 o 
   9  -1   4        2.49        0.31      1.05 o 
  10  -1   4        6.72        6.39      3.73 o 
  11  -1   4        0.06       -1.95      4.08 o 
 -11   0   4        1.64       -2.22      2.64 o 
 -10   0   4       82.22       74.20      7.10 o 
  -9   0   4      109.45      114.99      9.23 o 
  -8   0   4      219.83      237.06     11.87 o 
  -7   0   4        0.21        7.11      5.86 o 
  -6   0   4      123.75      109.02      6.01 o 
  -5   0   4       28.14       26.26      2.22 o 
  -4   0   4        8.60        8.32      1.33 o 
  -3   0   4      292.81      336.50      6.14 o 
  -2   0   4     1031.46     1096.85     24.64 o 
  -1   0   4       27.70       32.99      1.13 o 
   0   0   4      254.51      204.00      3.78 o 
   1   0   4      281.72      316.05      4.26 o 
   2   0   4      791.28      773.29     18.17 o 
   3   0   4      252.65      268.55      5.87 o 
   4   0   4      313.41      372.04      7.29 o 
   5   0   4       43.75       40.20      2.91 o 
   6   0   4      365.50      390.47      9.89 o 
   7   0   4       19.13       25.51      2.46 o 
   8   0   4        0.01       -1.05      1.44 o 
   9   0   4        0.12       -1.71      1.82 o 
  10   0   4       26.93       25.39      3.63 o 
  11   0   4        4.10       -1.60      4.26 o 
 -11   1   4        2.20        3.90      2.89 o 
 -10   1   4        3.53        3.78      3.06 o 
  -9   1   4        4.73        0.92      6.57 o 
  -8   1   4       71.61       69.47      5.33 o 
  -7   1   4      500.07      497.59     19.62 o 
  -6   1   4       46.20       36.34      8.87 o 
  -5   1   4       89.32       70.48      6.65 o 
  -4   1   4      288.84      289.12      8.83 o 
  -3   1   4     1199.77     1301.80     32.35 o 
  -2   1   4      332.59      371.04      8.23 o 
  -1   1   4        5.58        4.04      0.49 o 
   0   1   4      573.74      578.66     11.06 o 
   1   1   4      224.16      242.39      5.78 o 
   2   1   4       96.76       89.89      2.78 o 
   3   1   4      457.75      467.32      7.91 o 
   4   1   4      502.95      527.79      9.88 o 
   5   1   4        2.99        4.31      1.20 o 
   6   1   4        3.90        1.27      1.55 o 
   7   1   4        8.43       13.49      1.98 o 
   8   1   4       54.18       71.60     11.89 o 
   9   1   4       29.85       31.13      5.32 o 
  10   1   4       17.95       19.76      3.03 o 
  11   1   4        1.91        2.72      2.52 o 
 -11   2   4        0.21        3.65      3.37 o 
 -10   2   4        6.83        7.55      2.92 o 
  -9   2   4       39.77       45.86      7.45 o 
  -8   2   4       16.35       25.65      3.44 o 
  -7   2   4       28.99       30.96      3.74 o 
  -6   2   4        2.77        5.78      1.87 o 
  -5   2   4       17.79       13.22      3.37 o 
  -4   2   4      255.90      224.72     24.93 o 
  -3   2   4      668.51      694.23     24.67 o 
  -2   2   4      120.66       96.26      2.24 o 
  -1   2   4     2055.74     2171.60     31.42 o 
   0   2   4     2173.08     2116.18     32.34 o 
   1   2   4        1.67        2.69      0.60 o 
   2   2   4      951.21      952.82     18.24 o 
   3   2   4      172.75      206.78      4.25 o 
   4   2   4       76.34       73.42      2.87 o 
   5   2   4       69.67       80.96      2.82 o 
   6   2   4      155.35      171.17      6.12 o 
   7   2   4      147.84      180.04      6.39 o 
   8   2   4        4.93        4.05      2.38 o 
   9   2   4       16.18       21.97      3.23 o 
  10   2   4        2.91        1.50      1.99 o 
  11   2   4       14.95       12.10      2.83 o 
 -10   3   4        0.01       -1.60      2.46 o 
  -9   3   4       17.21       13.40      6.12 o 
  -8   3   4        0.69        4.45      4.26 o 
  -7   3   4       28.46       32.01      3.81 o 
  -6   3   4      148.10      143.53      7.40 o 
  -5   3   4       46.43       36.64      2.80 o 
  -4   3   4      143.76      146.27      5.83 o 
  -3   3   4       64.04       67.72      4.26 o 
  -2   3   4      969.46     1034.38     13.82 o 
  -1   3   4       64.66      101.14      2.03 o 
   0   3   4     1025.77      981.22     15.56 o 
   1   3   4     1475.76     1453.26     31.59 o 
   2   3   4        0.12       -0.18      0.98 o 
   3   3   4      133.06      157.28      4.80 o 
   4   3   4      118.86      104.82      7.45 o 
   5   3   4       52.94       39.55      5.19 o 
   6   3   4       37.09       52.58      2.86 o 
   7   3   4       77.20       76.71      3.77 o 
   8   3   4       85.18       93.32      4.53 o 
   9   3   4        0.52       -1.46      1.46 o 
  10   3   4       54.77       52.97      4.15 o 
  11   3   4       14.04       13.67      3.39 o 
 -10   4   4       15.96       27.38      5.01 o 
  -9   4   4        0.34       -2.40      2.50 o 
  -8   4   4        0.75        0.92      1.96 o 
  -7   4   4       47.69       41.31      4.01 o 
  -6   4   4       37.37       38.25      4.88 o 
  -5   4   4        1.66       -0.41      1.28 o 
  -4   4   4      202.61      163.09      6.26 o 
  -3   4   4      237.94      207.71      7.64 o 
  -2   4   4       78.62       65.86      2.63 o 
  -1   4   4      473.30      484.56      8.47 o 
   0   4   4      857.72      946.72     16.06 o 
   1   4   4      398.18      357.71     19.17 o 
   2   4   4      992.52      965.69     16.18 o 
   3   4   4       55.27       47.72      2.92 o 
   4   4   4       76.79       88.93      3.17 o 
   5   4   4      487.73      446.49      9.43 o 
   6   4   4      103.77       98.88      3.29 o 
   7   4   4        0.89        1.93      1.87 o 
   8   4   4      263.96      292.76     16.77 o 
   9   4   4        0.05        0.32      2.35 o 
  10   4   4       19.54       23.74      2.69 o 
  11   4   4        0.05       -0.26      1.94 o 
 -10   5   4        0.16        2.13      3.01 o 
  -9   5   4        0.22       -2.50      2.50 o 
  -8   5   4       10.94        7.73      2.68 o 
  -7   5   4        0.02        4.34      2.22 o 
  -6   5   4      165.60      155.18      8.58 o 
  -5   5   4      153.99      133.25      6.45 o 
  -4   5   4       77.90       81.30      4.58 o 
  -3   5   4        3.09        3.04      0.84 o 
  -2   5   4      222.71      233.31      5.77 o 
  -1   5   4        0.25        2.01      0.64 o 
   0   5   4       47.30       39.87      1.99 o 
   1   5   4        0.03        3.86      0.79 o 
   2   5   4     2352.35     2661.98     62.67 o 
   3   5   4        1.79        3.96      1.31 o 
   4   5   4      100.47       96.57      3.34 o 
   5   5   4       44.51       35.55      1.68 o 
   6   5   4      150.00      142.00      6.10 o 
   7   5   4        0.97       -0.30      0.89 o 
   8   5   4      160.94      142.27      7.81 o 
   9   5   4        4.76        8.17      3.64 o 
  10   5   4       19.26       15.70      3.28 o 
  11   5   4        6.25       12.70      3.90 o 
  -9   6   4        3.15        1.49      4.44 o 
  -8   6   4        0.04       -2.22      2.22 o 
  -7   6   4       38.30       37.56      4.69 o 
  -6   6   4        0.86        3.04      2.25 o 
  -5   6   4        2.25        4.37      2.12 o 
  -4   6   4      124.26      120.86     15.08 o 
  -3   6   4      146.28      166.24      5.43 o 
  -2   6   4      255.63      256.40      6.09 o 
  -1   6   4      110.75      110.30      5.50 o 
   0   6   4       26.18       30.95      1.46 o 
   1   6   4     1855.77     1918.83     49.62 o 
   2   6   4      135.78      142.67      3.21 o 
   3   6   4       30.63       22.98      1.02 o 
   4   6   4       33.59       40.21      3.14 o 
   5   6   4       28.40       33.46      3.06 o 
   6   6   4       33.53       26.83      2.94 o 
   7   6   4      712.95      712.70     27.46 o 
   8   6   4       85.98       90.06      5.71 o 
   9   6   4        2.59        2.96      2.57 o 
  10   6   4        3.16        1.04      2.32 o 
  11   6   4        8.82       17.02      6.12 o 
  -8   7   4       32.39       37.20      4.80 o 
  -7   7   4        4.34        8.75      7.72 o 
  -6   7   4       58.81       54.82      4.77 o 
  -5   7   4       12.27       16.39      6.57 o 
  -4   7   4        5.42        4.97      2.19 o 
  -3   7   4        0.07       -0.78      0.84 o 
  -2   7   4      112.10      108.07      3.44 o 
  -1   7   4        7.35       13.90      1.35 o 
   0   7   4      104.51      105.83      4.22 o 
   1   7   4       21.09       24.83      1.80 o 
   2   7   4        0.00        0.49      0.51 o 
   3   7   4       14.37       24.60      2.66 o 
   4   7   4      206.42      203.67      8.26 o 
   5   7   4       58.67       71.12      6.48 o 
   6   7   4        0.62       -1.05      1.79 o 
   7   7   4       52.30       56.61      5.08 o 
   8   7   4        0.23       -0.09      1.74 o 
   9   7   4        8.84        9.31      2.70 o 
  10   7   4       30.97       37.46      4.85 o 
  11   7   4        4.45        2.88      6.65 o 
  -8   8   4        5.56        5.57      3.73 o 
  -7   8   4       14.01       14.75      5.15 o 
  -6   8   4        6.71        2.73      2.57 o 
  -5   8   4       33.37       37.04      4.32 o 
  -4   8   4       22.36       27.15      3.73 o 
  -3   8   4       48.74       48.69      5.20 o 
  -2   8   4      270.33      273.88      8.35 o 
  -1   8   4        3.50        6.26      2.66 o 
   0   8   4      203.85      199.40      7.88 o 
   1   8   4        2.63        3.13      0.90 o 
   2   8   4      285.55      284.85     11.08 o 
   3   8   4      251.93      264.39     10.20 o 
   4   8   4       43.01       49.16      4.01 o 
   5   8   4        0.48        1.15      2.57 o 
   6   8   4      235.72      227.55     11.60 o 
   7   8   4       27.54       29.80      3.69 o 
   8   8   4      141.17      138.35      8.59 o 
   9   8   4        0.14       -3.90      4.08 o 
  10   8   4        7.94        1.60      3.90 o 
  11   8   4       20.35       23.57      5.02 o 
  -7   9   4       49.84       49.40      6.40 o 
  -6   9   4       21.28       19.74      4.08 o 
  -5   9   4       10.30       12.13      3.38 o 
  -4   9   4        0.74        1.08      1.87 o 
  -3   9   4       50.96       45.43      2.69 o 
  -2   9   4        0.81       -0.20      1.01 o 
  -1   9   4       10.34       11.70      1.52 o 
   0   9   4       44.02       50.95      3.92 o 
   1   9   4      573.94      552.05     20.13 o 
   2   9   4      359.81      345.65     13.72 o 
   3   9   4       26.38       28.56      2.95 o 
   4   9   4        2.53        5.86      2.38 o 
   5   9   4      104.38      113.88      7.27 o 
   6   9   4       68.66       71.79      5.21 o 
   7   9   4       15.67       16.96      3.51 o 
   8   9   4        0.00        1.99      3.64 o 
   9   9   4        5.22       10.36      4.17 o 
  10   9   4        0.71        4.54      3.02 o 
  -6  10   4       42.01       33.72      5.21 o 
  -5  10   4        5.07        1.76      2.30 o 
  -4  10   4       30.39       19.54      3.87 o 
  -3  10   4       77.75       73.33      8.87 o 
  -2  10   4       21.72       16.56      2.23 o 
  -1  10   4       20.22       17.38      2.51 o 
   0  10   4        9.76        5.40      3.07 o 
   1  10   4       40.78       45.35      4.24 o 
   2  10   4        0.13       -2.12      2.12 o 
   3  10   4      120.46      131.66      7.25 o 
   4  10   4      106.59      102.11      6.42 o 
   5  10   4       45.58       42.18      4.34 o 
   6  10   4       38.63       35.04      5.94 o 
   7  10   4       40.56       46.85      5.07 o 
   8  10   4       26.16       26.32      4.64 o 
   9  10   4        0.49        2.02      2.73 o 
  10  10   4        5.27        2.59      3.03 o 
  -5  11   4        0.35        0.53      3.55 o 
  -4  11   4        0.20       -0.53      2.37 o 
  -3  11   4        3.79       10.47      5.94 o 
  -2  11   4       62.28       67.58      4.13 o 
  -1  11   4        7.93       13.64      4.09 o 
   0  11   4      167.97      157.67      9.49 o 
   1  11   4        1.05       10.74      7.72 o 
   2  11   4        2.68        3.90      2.44 o 
   3  11   4       12.33       11.71      3.14 o 
   4  11   4       65.34       71.52      5.40 o 
   5  11   4        7.05       14.97      3.07 o 
   6  11   4       11.70       14.16      3.31 o 
   7  11   4        9.93        5.24      4.35 o 
   8  11   4        9.90        7.58      3.20 o 
   9  11   4       10.01        7.08      3.83 o 
  -4  12   4       10.24       18.10      6.21 o 
  -3  12   4        3.39        1.77      3.37 o 
  -2  12   4        6.29       14.02      5.50 o 
  -1  12   4       12.09       12.81      3.55 o 
   0  12   4        3.77        3.19      2.63 o 
   1  12   4        9.07        6.77      5.15 o 
   2  12   4      103.62      116.85      8.78 o 
   3  12   4        0.51        4.40      3.19 o 
   4  12   4       79.32       74.70     10.12 o 
   5  12   4        2.76        1.53      2.50 o 
   6  12   4       46.00       53.54      5.71 o 
   7  12   4       27.05       25.36      5.07 o 
   8  12   4       32.75       34.50      6.92 o 
  -2  13   4        5.37        6.92      4.26 o 
  -1  13   4        7.06       14.02      4.97 o 
   0  13   4       12.30       14.00      3.76 o 
   1  13   4       12.46       12.15      3.63 o 
   2  13   4        0.62        2.98      2.95 o 
   3  13   4        1.15        4.90      3.13 o 
   4  13   4       16.55       20.58      4.04 o 
   5  13   4        0.09       -1.25      4.53 o 
   6  13   4       10.76        8.91      3.20 o 
   7  13   4        6.32        1.80      2.55 o 
   1  14   4        0.62       12.09      9.58 o 
   2  14   4       22.86       25.28     10.74 o 
   3  14   4       11.46       14.98      5.94 o 
   4  14   4       15.75       15.16      5.77 o 
  -3 -12   5       21.19       11.53      6.21 o 
  -1 -12   5        1.00        2.84      4.61 o 
  -6 -11   5        0.79        1.97      3.00 o 
  -5 -11   5        5.36        9.32      3.41 o 
  -4 -11   5       18.76       13.93      3.56 o 
  -3 -11   5       25.03       23.25      6.57 o 
  -2 -11   5        1.00       -1.42      3.02 o 
  -1 -11   5       30.58       25.55      6.92 o 
   0 -11   5        0.03        3.37      3.55 o 
   1 -11   5       25.15       14.73      5.50 o 
   2 -11   5        3.58        0.87      2.70 o 
  -7 -10   5       14.17       18.27      4.01 o 
  -6 -10   5        0.08        1.98      2.82 o 
  -5 -10   5        7.47        4.30      2.95 o 
  -4 -10   5       32.19       35.02      4.51 o 
  -3 -10   5       48.44       39.95      4.14 o 
  -2 -10   5       34.35       39.91      4.30 o 
  -1 -10   5       17.20       20.95      4.70 o 
   0 -10   5       11.98       18.28      4.17 o 
   1 -10   5        0.03       -1.24      2.13 o 
   2 -10   5        7.19       10.18      5.15 o 
   3 -10   5        7.51        5.84      3.28 o 
   4 -10   5        0.00       -1.48      2.88 o 
  -8  -9   5        0.96        0.75      2.50 o 
  -7  -9   5        2.25        0.63      2.26 o 
  -6  -9   5        0.26        1.82      2.50 o 
  -5  -9   5        0.87       -0.64      4.08 o 
  -4  -9   5       43.88       50.01      5.39 o 
  -3  -9   5       13.51       16.95      2.17 o 
  -2  -9   5        0.14        3.78      1.74 o 
  -1  -9   5        3.30        4.02      3.45 o 
   0  -9   5        4.50       15.92      5.06 o 
   1  -9   5       23.42       25.82      3.88 o 
   2  -9   5       13.77       13.78      3.32 o 
   3  -9   5       14.07       11.89      3.55 o 
   4  -9   5       18.45       18.21      4.01 o 
   5  -9   5        0.15        2.07      3.64 o 
  -9  -8   5        9.25        2.50      5.41 o 
  -8  -8   5        0.24       -0.12      2.07 o 
  -7  -8   5       47.10       44.53      5.33 o 
  -6  -8   5       12.06       15.40      3.11 o 
  -5  -8   5       35.13       32.97      9.85 o 
  -4  -8   5        0.66        0.10      2.37 o 
  -3  -8   5      153.07      159.53      7.32 o 
  -2  -8   5       34.28       37.27      2.83 o 
  -1  -8   5       27.99       37.01      3.61 o 
   0  -8   5        0.93        8.26      4.00 o 
   1  -8   5       12.15       13.07      2.95 o 
   2  -8   5       43.26       51.12      4.96 o 
   3  -8   5        8.44        2.59      3.02 o 
   4  -8   5       67.39       53.00      5.33 o 
   5  -8   5        0.40       -0.27      2.75 o 
   6  -8   5        4.47        5.03      9.49 o 
 -10  -7   5        2.14        4.61      4.44 o 
  -9  -7   5        0.02       -2.57      2.57 o 
  -8  -7   5        6.30       12.67      3.45 o 
  -7  -7   5       45.27       39.63      4.50 o 
  -6  -7   5        2.54        0.83      2.15 o 
  -5  -7   5       91.35       93.65      7.68 o 
  -4  -7   5       44.27       51.52      3.48 o 
  -3  -7   5        5.55        8.24      3.11 o 
  -2  -7   5       27.25       23.02      2.16 o 
  -1  -7   5        4.80        7.33      3.48 o 
   0  -7   5      205.86      205.63      6.36 o 
   1  -7   5       95.28       97.87      6.84 o 
   2  -7   5        2.89        5.39      2.25 o 
   3  -7   5       52.01       46.05      5.41 o 
   4  -7   5        4.30        3.90      2.51 o 
   5  -7   5       74.50       64.86      6.08 o 
   6  -7   5        0.36        2.44      2.32 o 
   7  -7   5        1.58        1.32      2.84 o 
 -10  -6   5       23.60       32.30      9.76 o 
  -9  -6   5       64.14       65.52      8.34 o 
  -8  -6   5       47.89       59.04      6.07 o 
  -7  -6   5        1.58        7.79      1.92 o 
  -6  -6   5       54.92       48.95      3.63 o 
  -5  -6   5       17.55       18.16      2.21 o 
  -4  -6   5       21.35       21.24      3.63 o 
  -3  -6   5      464.40      486.31     13.66 o 
  -2  -6   5       21.95       21.57      2.17 o 
  -1  -6   5       60.21       56.84      2.64 o 
   0  -6   5        9.12        7.20      1.28 o 
   1  -6   5       89.20       87.85      3.72 o 
   2  -6   5        0.85        2.40      2.66 o 
   3  -6   5      322.00      335.49     14.49 o 
   4  -6   5       44.60       43.92      5.41 o 
   5  -6   5       15.84       14.15      2.85 o 
   6  -6   5       13.63       21.62      3.84 o 
   7  -6   5       19.09       18.17      3.96 o 
   8  -6   5        1.87       -1.90      3.46 o 
 -10  -5   5        5.94       17.39      6.57 o 
  -9  -5   5        0.24        0.04      2.88 o 
  -8  -5   5        0.16        2.59      1.41 o 
  -7  -5   5        2.08        6.70      2.18 o 
  -6  -5   5        0.82        1.79      1.48 o 
  -5  -5   5      131.08      143.42      5.82 o 
  -4  -5   5       73.39       86.20      5.57 o 
  -3  -5   5      174.54      166.37      5.46 o 
  -2  -5   5       65.33       62.02      3.00 o 
  -1  -5   5      509.18      503.05     12.17 o 
   0  -5   5      159.10      147.57      5.04 o 
   1  -5   5       12.91       13.20      1.77 o 
   2  -5   5      125.11      121.73      6.45 o 
   3  -5   5        3.10        2.00      1.77 o 
   4  -5   5      254.09      243.48     13.66 o 
   5  -5   5       95.27       95.82     11.00 o 
   6  -5   5       20.40       20.88      3.69 o 
   7  -5   5       30.92       40.81      7.10 o 
   8  -5   5       43.88       52.94      5.65 o 
   9  -5   5       41.58       38.15      9.41 o 
 -11  -4   5        0.09        5.86      4.61 o 
 -10  -4   5        0.10        1.24      4.26 o 
  -9  -4   5       13.40       24.01     13.31 o 
  -8  -4   5       24.67       30.38      2.81 o 
  -7  -4   5      259.33      251.09      8.91 o 
  -6  -4   5       35.70       47.18      3.85 o 
  -5  -4   5        0.13       -0.04      1.10 o 
  -4  -4   5      136.24      147.73      5.11 o 
  -3  -4   5       35.93       37.92      2.52 o 
  -2  -4   5       67.71       61.34      2.50 o 
  -1  -4   5       53.28       49.20      4.78 o 
   0  -4   5       55.74       44.69      2.29 o 
   1  -4   5     1375.43     1412.45     25.03 o 
   2  -4   5      204.86      194.60     13.13 o 
   3  -4   5      350.40      342.25     12.79 o 
   4  -4   5      130.59      133.76      6.59 o 
   5  -4   5      159.01      145.12      8.41 o 
   6  -4   5       25.01       29.82      3.92 o 
   7  -4   5       51.46       44.61      4.46 o 
   8  -4   5        4.93        2.01      2.55 o 
   9  -4   5       42.28       46.30      6.05 o 
 -11  -3   5       20.78       17.39      6.03 o 
 -10  -3   5        0.70       -0.18      2.48 o 
  -9  -3   5        3.26        6.21      3.19 o 
  -8  -3   5       83.98       67.83      3.51 o 
  -7  -3   5       11.65       19.19      2.92 o 
  -6  -3   5       83.14       75.72      3.49 o 
  -5  -3   5       62.72       70.34      3.04 o 
  -4  -3   5      292.76      314.22      8.97 o 
  -3  -3   5      507.14      521.62     12.18 o 
  -2  -3   5      167.22      166.09      4.41 o 
  -1  -3   5     1081.81     1248.80     74.45 o 
   0  -3   5       18.74        4.77      0.74 o 
   1  -3   5     1277.18     1129.41     42.99 o 
   2  -3   5       85.54      106.29      4.39 o 
   3  -3   5       19.37       15.93      3.99 o 
   4  -3   5       49.30       40.08      3.07 o 
   5  -3   5       36.51       47.26      4.08 o 
   6  -3   5        2.82        5.94      2.13 o 
   7  -3   5      179.20      176.33      9.16 o 
   8  -3   5       27.59       31.02     10.03 o 
   9  -3   5       18.58       17.92      4.04 o 
  10  -3   5        1.64        2.84      3.73 o 
 -11  -2   5       19.29       22.51      4.77 o 
 -10  -2   5       13.26        6.49      2.98 o 
  -9  -2   5       39.62       40.18      4.65 o 
  -8  -2   5       92.45      106.09      7.16 o 
  -7  -2   5      548.29      512.64     18.75 o 
  -6  -2   5        0.01        0.58      1.00 o 
  -5  -2   5        8.69        8.81      2.09 o 
  -4  -2   5       61.97       62.99      2.41 o 
  -3  -2   5       33.52       35.26      1.96 o 
  -2  -2   5      119.00      125.26      3.47 o 
  -1  -2   5      106.96       94.96      2.52 o 
   0  -2   5        0.10       10.84      1.56 o 
   1  -2   5        0.47        3.63      3.99 o 
   2  -2   5     1279.42     1332.30     35.70 o 
   3  -2   5      772.53      764.07     22.44 o 
   4  -2   5       74.35       74.53      4.33 o 
   5  -2   5      147.33      136.08      8.04 o 
   6  -2   5      316.78      298.64      9.99 o 
   7  -2   5      103.98      118.34      7.40 o 
   8  -2   5       13.06       15.18      3.41 o 
   9  -2   5       48.33       56.95      8.16 o 
  10  -2   5        3.72       10.48      5.86 o 
 -11  -1   5        0.10        4.94      3.36 o 
 -10  -1   5        1.25        0.36      4.17 o 
  -9  -1   5        0.90        2.48      2.26 o 
  -8  -1   5       51.64       59.44      6.48 o 
  -7  -1   5        0.01        3.16      4.70 o 
  -6  -1   5      210.26      196.10      8.41 o 
  -5  -1   5       82.14       76.62      2.71 o 
  -4  -1   5       36.06       42.36      1.82 o 
  -3  -1   5     1910.20     2026.06     39.26 o 
  -2  -1   5      173.80      163.36      3.85 o 
  -1  -1   5      393.60      346.60     19.17 o 
   0  -1   5        1.29        4.59      0.92 o 
   1  -1   5        0.18        2.67      0.17 o 
   2  -1   5      139.74      140.55      5.77 o 
   3  -1   5       59.81       59.19      3.26 o 
   4  -1   5       27.47       22.02      1.29 o 
   5  -1   5      202.33      206.46      4.81 o 
   6  -1   5       48.46       72.92      3.39 o 
   7  -1   5        0.01       -0.09      1.36 o 
   8  -1   5       13.93       16.31      3.89 o 
   9  -1   5        1.85       -0.41      4.08 o 
  10  -1   5        2.84       -0.20      2.13 o 
  11  -1   5        4.39        1.77      4.44 o 
 -11   0   5        0.74       -3.02      4.26 o 
 -10   0   5        3.63        9.19      5.32 o 
  -9   0   5        6.74        6.63      2.53 o 
  -8   0   5       44.12       48.28      4.50 o 
  -7   0   5        6.87       11.55      2.57 o 
  -6   0   5      579.26      603.08     20.23 o 
  -5   0   5       59.98       66.47      2.70 o 
  -4   0   5      179.28      196.94      7.35 o 
  -3   0   5      125.23      135.46      3.82 o 
  -2   0   5      769.54      760.79     13.30 o 
  -1   0   5      730.32      771.13     14.40 o 
   0   0   5        2.47        1.89      0.52 o 
   1   0   5        5.83        5.70      0.48 o 
   2   0   5      171.94      172.66      3.60 o 
   3   0   5        2.35        3.59      0.87 o 
   4   0   5      415.49      422.93     14.44 o 
   5   0   5      336.24      325.47      9.12 o 
   6   0   5       18.89       19.64      2.58 o 
   7   0   5       26.15       36.67      3.65 o 
   8   0   5      117.64      121.12      5.37 o 
   9   0   5       17.21       16.81      2.36 o 
  10   0   5       18.45       15.83      3.67 o 
  11   0   5        1.39        1.42      4.26 o 
 -11   1   5        9.53        8.04      3.61 o 
 -10   1   5        5.59        1.07      3.11 o 
  -9   1   5       21.80       21.09      4.01 o 
  -8   1   5       17.49       17.94      3.55 o 
  -7   1   5       21.77       31.10      4.79 o 
  -6   1   5        0.27        3.43      2.00 o 
  -5   1   5      240.56      222.55     11.98 o 
  -4   1   5       10.58       13.71      1.20 o 
  -3   1   5      141.00      148.82      3.25 o 
  -2   1   5      256.19      276.91      5.84 o 
  -1   1   5       79.52       67.64      1.72 o 
   0   1   5      351.47      428.31      9.57 o 
   1   1   5      922.54      866.50     26.68 o 
   2   1   5       36.39       45.06      1.38 o 
   3   1   5       35.66       40.64      1.28 o 
   4   1   5       14.33       15.04      1.18 o 
   5   1   5       10.36        8.75      1.73 o 
   6   1   5      141.49      158.41      4.90 o 
   7   1   5       30.80       35.68      2.97 o 
   8   1   5        0.61        2.01      1.46 o 
   9   1   5        5.38        9.29      2.23 o 
  10   1   5        0.86        0.20      2.12 o 
  11   1   5        6.48        1.75      2.80 o 
 -10   2   5        0.80       -3.18      3.18 o 
  -9   2   5       16.71       18.76      3.56 o 
  -8   2   5        6.23       13.62      3.28 o 
  -7   2   5        0.06       -0.69      1.87 o 
  -6   2   5      139.85      141.57      6.52 o 
  -5   2   5       57.72       55.63      3.81 o 
  -4   2   5      398.89      450.94     14.39 o 
  -3   2   5        1.33        1.29      1.19 o 
  -2   2   5        7.10       10.44      1.41 o 
  -1   2   5     2802.64     2748.10     44.70 o 
   0   2   5      531.41      518.28      9.06 o 
   1   2   5       60.10       69.94      1.93 o 
   2   2   5      774.14      770.56     13.50 o 
   3   2   5      251.68      271.14      5.61 o 
   4   2   5       45.21       42.06      1.97 o 
   5   2   5      216.35      199.70      5.28 o 
   6   2   5       97.76      109.77      7.55 o 
   7   2   5       11.83       15.27      2.42 o 
   8   2   5        0.20        2.69      1.54 o 
   9   2   5       82.93       75.73      4.59 o 
  10   2   5        0.41        0.50      1.52 o 
  11   2   5        1.53        2.10      2.47 o 
 -10   3   5       27.38       23.90      4.60 o 
  -9   3   5        3.63        6.98      2.93 o 
  -8   3   5       67.54       68.20      5.96 o 
  -7   3   5        0.07       -2.19      2.19 o 
  -6   3   5       19.24       23.07      3.18 o 
  -5   3   5      359.26      343.00     13.33 o 
  -4   3   5        3.92        3.37      1.60 o 
  -3   3   5        0.06        3.70      1.24 o 
  -2   3   5     1157.88     1173.63     19.68 o 
  -1   3   5       47.37       55.45      1.59 o 
   0   3   5       56.83       69.80      2.06 o 
   1   3   5     2310.80     2714.90     48.31 o 
   2   3   5     1311.94     1256.09     22.85 o 
   3   3   5      308.77      332.65      7.00 o 
   4   3   5        8.14        6.06      2.26 o 
   5   3   5       85.92       92.91      3.09 o 
   6   3   5      253.35      255.22      9.24 o 
   7   3   5       15.57       25.02      2.47 o 
   8   3   5       15.70       16.66      2.51 o 
   9   3   5        0.90       -1.68      1.68 o 
  10   3   5        0.22        1.05      2.43 o 
  11   3   5       18.04       20.94      4.14 o 
 -10   4   5        1.69        9.35      9.85 o 
  -9   4   5        3.34        3.03      2.60 o 
  -8   4   5        8.74        8.37      4.61 o 
  -7   4   5       67.22       81.14      6.14 o 
  -6   4   5       20.93       27.82      3.69 o 
  -5   4   5      165.74      144.48      8.25 o 
  -4   4   5       30.74       25.34      4.08 o 
  -3   4   5       99.09      119.38      8.87 o 
  -2   4   5        3.78        1.18      1.16 o 
  -1   4   5      570.92      592.84     14.32 o 
   0   4   5      402.66      363.90      7.32 o 
   1   4   5      413.21      382.87     10.06 o 
   2   4   5      831.39     1001.02     24.47 o 
   3   4   5      164.05      151.02     11.00 o 
   4   4   5      158.28      147.10      3.90 o 
   5   4   5       12.35        9.10      1.49 o 
   6   4   5      393.57      406.80     14.35 o 
   7   4   5        1.75       -0.16      0.94 o 
   8   4   5       43.17       39.64      3.03 o 
   9   4   5       95.88       89.34      4.67 o 
  10   4   5        3.97        2.89      1.99 o 
  11   4   5        0.01       -1.40      2.50 o 
  -9   5   5       30.10       32.88      4.48 o 
  -8   5   5        2.30        2.31      3.90 o 
  -7   5   5       12.50       20.54      3.37 o 
  -6   5   5       41.81       44.01      8.07 o 
  -5   5   5      313.83      280.77     12.11 o 
  -4   5   5       26.58       21.57      2.76 o 
  -3   5   5      229.41      230.21      8.40 o 
  -2   5   5       77.86       67.68      2.02 o 
  -1   5   5      170.29      173.96      6.68 o 
   0   5   5      396.12      497.17     10.04 o 
   1   5   5      378.59      352.54     12.33 o 
   2   5   5       27.61       21.51      1.77 o 
   3   5   5       65.00       57.99      2.04 o 
   4   5   5       26.97       23.09      3.51 o 
   5   5   5        7.80        7.03      1.40 o 
   6   5   5      363.16      331.22      8.86 o 
   7   5   5      263.77      248.80      9.91 o 
   8   5   5       27.35       17.04      3.64 o 
   9   5   5       68.70       57.97      4.95 o 
  10   5   5       18.67       25.85      4.26 o 
  11   5   5       34.86       33.02      5.27 o 
  -9   6   5        0.01        0.64      3.02 o 
  -8   6   5       19.33       13.37      5.06 o 
  -7   6   5       40.92       40.91      5.27 o 
  -6   6   5       14.13       13.63      2.90 o 
  -5   6   5       89.70       87.12      5.83 o 
  -4   6   5      201.39      184.82      8.78 o 
  -3   6   5       17.66       18.82      3.22 o 
  -2   6   5       89.82       89.54      3.55 o 
  -1   6   5      436.61      460.53     16.18 o 
   0   6   5      130.67      126.45      3.59 o 
   1   6   5       10.60        5.08      1.69 o 
   2   6   5      127.78      122.72      3.54 o 
   3   6   5      907.17      984.71     27.18 o 
   4   6   5      315.22      297.23      6.98 o 
   5   6   5     1252.16     1179.56     24.94 o 
   6   6   5       71.79       70.98      5.41 o 
   7   6   5       24.36       24.70      3.07 o 
   8   6   5        2.14       -1.72      2.19 o 
   9   6   5       62.12       55.15      7.72 o 
  10   6   5       33.91       25.38      4.04 o 
  11   6   5       12.83       14.98      4.14 o 
  -8   7   5        7.97        8.45      7.54 o 
  -7   7   5        0.34        9.85      4.79 o 
  -6   7   5      196.50      193.11     11.57 o 
  -5   7   5        2.32        0.79      2.48 o 
  -4   7   5      119.02      114.26      6.18 o 
  -3   7   5       54.40       52.47      4.41 o 
  -2   7   5       32.43       30.15      1.89 o 
  -1   7   5      360.36      384.92      9.36 o 
   0   7   5        3.60        5.52      1.30 o 
   1   7   5      336.32      333.04      7.70 o 
   2   7   5      383.20      384.88     11.14 o 
   3   7   5        8.24       10.98      2.19 o 
   4   7   5       80.18       68.28      4.51 o 
   5   7   5       78.83       82.63      5.65 o 
   6   7   5       11.01       18.07      2.94 o 
   7   7   5       67.04       91.66     27.86 o 
   8   7   5       10.30       13.41      3.46 o 
   9   7   5       36.36       33.19      4.64 o 
  10   7   5        4.12        3.78      2.95 o 
  11   7   5        3.02        2.75      3.14 o 
  -8   8   5        0.14        4.26      3.39 o 
  -7   8   5        0.49        0.20      2.25 o 
  -6   8   5        1.79        1.61      2.17 o 
  -5   8   5      349.59      352.16     16.67 o 
  -4   8   5       31.53       41.23     11.80 o 
  -3   8   5       45.89       46.14      3.95 o 
  -2   8   5       17.90       17.35      2.18 o 
  -1   8   5        5.54        3.70      2.43 o 
   0   8   5       79.99       69.74      7.40 o 
   1   8   5       18.54       23.82      1.60 o 
   2   8   5       75.80       71.49      2.64 o 
   3   8   5       44.92       51.03      3.79 o 
   4   8   5      185.31      192.64      8.72 o 
   5   8   5      599.28      559.82     21.83 o 
   6   8   5      283.95      296.27     13.55 o 
   7   8   5        0.07        1.56      4.35 o 
   8   8   5       42.34       44.80      4.44 o 
   9   8   5       20.05       27.15      4.64 o 
  10   8   5        5.45        5.86      3.90 o 
  -7   9   5        2.47        3.49      3.20 o 
  -6   9   5        0.89        1.25      2.17 o 
  -5   9   5       58.36       74.50      8.70 o 
  -4   9   5        0.16        0.75      2.00 o 
  -3   9   5      126.77      133.36      8.13 o 
  -2   9   5        9.32       13.58      3.16 o 
  -1   9   5        6.50       12.84      3.99 o 
   0   9   5        2.21        9.42      5.32 o 
   1   9   5      618.60      595.16     15.23 o 
   2   9   5       15.48       15.00      2.75 o 
   3   9   5       87.66      101.96      5.64 o 
   4   9   5        7.23        4.94      2.44 o 
   5   9   5        3.82        4.35      2.44 o 
   6   9   5        0.34       10.34      5.06 o 
   7   9   5        8.25        9.55      3.46 o 
   8   9   5        0.27        3.46      2.70 o 
   9   9   5       11.09       16.69      3.71 o 
  10   9   5        4.19        5.37      3.90 o 
  -6  10   5       18.04       26.35      7.99 o 
  -5  10   5        3.61        2.03      2.63 o 
  -4  10   5       42.65       40.41      6.03 o 
  -3  10   5        1.74        3.27      2.22 o 
  -2  10   5        2.31        1.47      1.36 o 
  -1  10   5       29.87       26.88      2.28 o 
   0  10   5       20.55       14.62      2.03 o 
   1  10   5        9.60       11.89      2.68 o 
   2  10   5       15.18       16.12      2.75 o 
   3  10   5        8.71       10.36      2.82 o 
   4  10   5       83.89       90.66      5.96 o 
   5  10   5      129.25      128.25      8.58 o 
   6  10   5        9.04       14.70      7.19 o 
   7  10   5       65.76       66.37      5.58 o 
   8  10   5        2.07        0.39      2.75 o 
   9  10   5       21.21       29.35      5.32 o 
  -5  11   5        4.62        0.09      2.44 o 
  -4  11   5       30.48       36.36      9.49 o 
  -3  11   5        4.63       11.70      3.64 o 
  -2  11   5       92.04       78.91      5.74 o 
  -1  11   5       12.41       16.50      2.05 o 
   0  11   5       21.43       24.40      3.45 o 
   1  11   5       10.27       19.42      3.36 o 
   2  11   5       12.05       19.08      6.21 o 
   3  11   5       86.48       82.74      8.43 o 
   4  11   5        0.17        3.37      4.44 o 
   5  11   5        0.44        3.90      2.63 o 
   6  11   5       22.70       14.71      3.81 o 
   7  11   5       62.05       66.04      6.39 o 
   8  11   5        7.16       14.02      4.14 o 
   9  11   5        3.83        2.39      4.08 o 
  -4  12   5        0.01        3.90      4.61 o 
  -3  12   5        3.95        7.45      5.50 o 
  -2  12   5        2.17        2.48      4.08 o 
  -1  12   5        2.08        3.58      2.30 o 
   0  12   5       10.54       11.08      2.75 o 
   1  12   5       77.72       64.52      7.36 o 
   2  12   5        6.93        0.79      2.00 o 
   3  12   5       20.31       14.40      3.11 o 
   4  12   5        5.34       14.37      3.70 o 
   5  12   5        0.99       -2.74      3.64 o 
   6  12   5       40.70       48.04      6.04 o 
   7  12   5        1.23       -1.52      2.32 o 
   8  12   5        6.68        9.36      3.54 o 
  -2  13   5        6.93        6.21      4.08 o 
  -1  13   5        5.07        3.73      4.79 o 
   0  13   5        7.95        4.21      2.80 o 
   1  13   5        0.00        1.53      2.57 o 
   2  13   5        1.33        1.07      2.31 o 
   3  13   5        6.85        1.05      2.93 o 
   4  13   5        2.12        7.31      3.06 o 
   5  13   5        2.33        7.61      5.50 o 
   6  13   5        0.62        1.59      3.00 o 
   1  14   5       18.59       19.88      6.74 o 
   2  14   5       18.34       18.46      4.58 o 
   3  14   5        0.26        0.09      2.64 o 
   4  14   5        7.25        0.11      2.43 o 
  -4 -11   6       14.99       13.13      5.86 o 
  -3 -11   6        0.09       -2.66      3.37 o 
  -2 -11   6        0.00        0.35      3.55 o 
  -1 -11   6        0.76        3.90      4.44 o 
   0 -11   6        6.56        9.76      5.50 o 
   1 -11   6        0.41        0.89      3.73 o 
  -6 -10   6       31.17       30.57      5.39 o 
  -5 -10   6        0.89        1.90      2.82 o 
  -4 -10   6       59.62       51.24      5.95 o 
  -3 -10   6       19.44       29.99      6.92 o 
  -2 -10   6        1.59       20.23      6.03 o 
  -1 -10   6        3.89        3.02      2.47 o 
   0 -10   6       39.30       37.18      4.87 o 
   1 -10   6        0.52        0.98      2.51 o 
   2 -10   6        3.71        7.66      3.45 o 
   3 -10   6        3.34        2.31      3.13 o 
  -8  -9   6        8.89        1.13      2.88 o 
  -7  -9   6        3.73        5.32      3.20 o 
  -6  -9   6       18.06        7.84      9.58 o 
  -5  -9   6        3.97        6.21      7.10 o 
  -4  -9   6       43.01       43.72      4.60 o 
  -3  -9   6       15.08       16.74      2.24 o 
  -2  -9   6       14.32       20.79      3.14 o 
  -1  -9   6       10.29        9.35      2.64 o 
   0  -9   6        0.41       -0.47      1.82 o 
   1  -9   6       30.25       29.02      4.14 o 
   2  -9   6        0.26       -1.29      2.44 o 
   3  -9   6        5.00        5.86      2.80 o 
   4  -9   6       19.39       20.13      6.65 o 
   5  -9   6        0.78       -0.28      2.47 o 
  -8  -8   6       19.83       19.26      6.21 o 
  -7  -8   6        1.19       -2.48      2.64 o 
  -6  -8   6       21.22       15.54      3.49 o 
  -5  -8   6       21.65       17.41      3.26 o 
  -4  -8   6       15.06       21.47      2.47 o 
  -3  -8   6        3.55        3.39      1.64 o 
  -2  -8   6        1.22        2.00      1.38 o 
  -1  -8   6        0.14        1.48      1.12 o 
   0  -8   6       47.17       57.49      5.33 o 
   1  -8   6        2.47       -1.00      2.19 o 
   2  -8   6        1.59        1.52      2.37 o 
   3  -8   6        3.07        5.16      3.07 o 
   4  -8   6       31.91       28.23      4.96 o 
   5  -8   6        2.74        5.25      3.90 o 
   6  -8   6        5.19        3.27      3.11 o 
  -9  -7   6        0.31       -1.24      4.44 o 
  -8  -7   6        6.00       10.66      4.70 o 
  -7  -7   6       21.55       23.70      7.63 o 
  -6  -7   6        0.20        0.62      2.03 o 
  -5  -7   6       11.11       14.88      3.13 o 
  -4  -7   6        7.31        4.19      2.37 o 
  -3  -7   6      226.43      233.38      8.53 o 
  -2  -7   6       20.99       22.93      6.20 o 
  -1  -7   6       17.15       18.69      1.95 o 
   0  -7   6        0.90       -1.31      2.31 o 
   1  -7   6        1.44       -0.50      3.82 o 
   2  -7   6        0.94       -2.31      2.84 o 
   3  -7   6       35.55       48.00      8.07 o 
   4  -7   6        9.91       11.65      4.17 o 
   5  -7   6       72.46       76.07      6.33 o 
   6  -7   6        0.16       -0.29      3.99 o 
   7  -7   6        0.04       -0.38      4.88 o 
  -9  -6   6        3.11        2.48      4.44 o 
  -8  -6   6       14.85       11.72      3.20 o 
  -7  -6   6       24.92       23.17      4.16 o 
  -6  -6   6       68.57       72.16      4.49 o 
  -5  -6   6       54.82       59.21      6.64 o 
  -4  -6   6       76.16       79.81      6.68 o 
  -3  -6   6        0.61       -1.39      1.39 o 
  -2  -6   6       29.32       29.38      4.08 o 
  -1  -6   6       21.01       24.55      2.05 o 
   0  -6   6       63.75       61.16      5.28 o 
   1  -6   6       62.18       60.12      5.07 o 
   2  -6   6        0.51        0.88      3.11 o 
   3  -6   6        0.09       -2.31      3.02 o 
   4  -6   6      275.99      276.52     14.30 o 
   5  -6   6        4.92        8.05      3.28 o 
   6  -6   6        4.11       14.92      7.28 o 
   7  -6   6        1.34       -2.19      2.19 o 
   8  -6   6        0.39        8.44      9.76 o 
 -10  -5   6       27.90       25.55      8.16 o 
  -9  -5   6        4.13        4.97      4.08 o 
  -8  -5   6        2.97        1.63      1.49 o 
  -7  -5   6        1.73        2.43      1.91 o 
  -6  -5   6       14.40       17.05      3.10 o 
  -5  -5   6        4.89        5.75      2.30 o 
  -4  -5   6        1.93        1.36      1.45 o 
  -3  -5   6        0.12        0.44      1.00 o 
  -2  -5   6      483.99      467.69     16.56 o 
  -1  -5   6        3.35        1.95      1.71 o 
   0  -5   6        5.25        1.20      1.04 o 
   1  -5   6       30.97       28.81      4.61 o 
   2  -5   6      353.68      360.10     17.57 o 
   3  -5   6        8.99        6.39      2.50 o 
   4  -5   6      176.38      180.66      8.97 o 
   5  -5   6       86.06       94.77     11.53 o 
   6  -5   6       19.66       20.11      3.76 o 
   7  -5   6        0.61       -0.39      2.32 o 
   8  -5   6        8.51        6.25      3.45 o 
 -10  -4   6       43.30       41.70      9.41 o 
  -9  -4   6       31.41       30.18      5.50 o 
  -8  -4   6        2.38        1.37      1.32 o 
  -7  -4   6       24.23       27.85      2.55 o 
  -6  -4   6      203.35      216.20      8.03 o 
  -5  -4   6       18.69       20.06      2.98 o 
  -4  -4   6      129.96      142.47      5.43 o 
  -3  -4   6      198.55      188.12      5.95 o 
  -2  -4   6       30.36       22.43      4.92 o 
  -1  -4   6       15.47       14.72      1.75 o 
   0  -4   6      254.12      233.99      5.58 o 
   1  -4   6      534.21      515.17     17.82 o 
   2  -4   6       28.66       29.14      3.36 o 
   3  -4   6       85.08       92.42      9.67 o 
   4  -4   6       80.65       84.84      5.75 o 
   5  -4   6       90.48       93.94     10.74 o 
   6  -4   6       65.51       71.46      9.76 o 
   7  -4   6        2.91        3.37      3.73 o 
   8  -4   6        2.15       -0.62      3.37 o 
   9  -4   6        1.03        0.25      2.57 o 
 -10  -3   6        6.22        7.10      2.90 o 
  -9  -3   6        1.11       -1.26      2.17 o 
  -8  -3   6        1.02        3.10      2.23 o 
  -7  -3   6       58.40       68.23      5.50 o 
  -6  -3   6        6.93       11.57      2.98 o 
  -5  -3   6        2.75        5.84      1.72 o 
  -4  -3   6       78.66       93.46      3.90 o 
  -3  -3   6       36.91       40.16      2.34 o 
  -2  -3   6       93.75       84.16      5.16 o 
  -1  -3   6        9.01        6.46      1.11 o 
   0  -3   6      171.78      197.00      4.44 o 
   1  -3   6      108.15       97.83      4.83 o 
   2  -3   6       21.31       26.08      2.70 o 
   3  -3   6      203.59      191.52     12.87 o 
   4  -3   6      632.40      693.11     24.84 o 
   5  -3   6        3.19       21.37      5.77 o 
   6  -3   6        1.73        6.57      2.64 o 
   7  -3   6        0.92        3.16      2.25 o 
   8  -3   6       10.16       11.25      4.53 o 
   9  -3   6        1.71        8.68      6.65 o 
 -10  -2   6       45.01       51.77      5.58 o 
  -9  -2   6        5.21        8.04      2.70 o 
  -8  -2   6        3.10        0.96      2.57 o 
  -7  -2   6       89.91       84.95      4.30 o 
  -6  -2   6      142.57      164.09      8.10 o 
  -5  -2   6      134.48      134.27      6.72 o 
  -4  -2   6      111.40      139.70      4.58 o 
  -3  -2   6      962.82     1068.53     24.22 o 
  -2  -2   6       39.42       51.16      2.58 o 
  -1  -2   6      132.38      119.64      3.16 o 
   0  -2   6     1566.11     1556.15     36.31 o 
   1  -2   6      166.05      212.53      7.75 o 
   2  -2   6      117.77      118.74      5.43 o 
   3  -2   6       11.31       17.59      2.17 o 
   4  -2   6        2.52        2.34      1.74 o 
   5  -2   6       36.64       35.38      4.35 o 
   6  -2   6      200.46      210.13     10.54 o 
   7  -2   6       16.25       21.87      5.94 o 
   8  -2   6       20.12       25.90      4.12 o 
   9  -2   6       37.37       39.99      5.14 o 
  10  -2   6       15.99       16.43      3.74 o 
 -10  -1   6        1.20        0.68      2.31 o 
  -9  -1   6       20.58       16.30      3.66 o 
  -8  -1   6        9.37       19.40      3.62 o 
  -7  -1   6        5.68        2.48      1.94 o 
  -6  -1   6       64.30       70.00      6.30 o 
  -5  -1   6        1.12        1.05      0.89 o 
  -4  -1   6      391.03      400.99      9.48 o 
  -3  -1   6       11.00       14.89      2.38 o 
  -2  -1   6        0.86        4.94      2.50 o 
  -1  -1   6      402.24      416.09     17.30 o 
   0  -1   6      123.99      125.32      2.94 o 
   1  -1   6      465.41      433.47     12.15 o 
   2  -1   6       30.16       27.39      2.55 o 
   3  -1   6       11.77       13.92      2.17 o 
   4  -1   6      217.08      215.16      8.52 o 
   5  -1   6       15.77       11.26      2.43 o 
   6  -1   6       73.08       53.59      4.14 o 
   7  -1   6       23.83       25.47      6.65 o 
   8  -1   6       35.14       31.34      4.17 o 
   9  -1   6        0.06        4.63      2.93 o 
  10  -1   6        0.29        2.84      2.85 o 
 -10   0   6        9.67       18.49      5.41 o 
  -9   0   6        4.67       15.26      8.25 o 
  -8   0   6       19.51       19.56      3.58 o 
  -7   0   6       13.92       13.81      3.03 o 
  -6   0   6       56.53       48.43      3.76 o 
  -5   0   6       46.24       47.64      4.20 o 
  -4   0   6      188.79      221.33      5.12 o 
  -3   0   6      591.13      686.98     27.82 o 
  -2   0   6      920.28      992.68     19.37 o 
  -1   0   6       85.06       70.00      7.76 o 
   0   0   6      939.48      912.41     27.71 o 
   1   0   6       24.58       18.40      0.93 o 
   2   0   6       16.79       19.03      4.61 o 
   3   0   6        4.31        1.95      0.75 o 
   4   0   6       21.16       20.70      3.03 o 
   5   0   6        2.43        7.00      2.07 o 
   6   0   6        0.13        1.61      1.67 o 
   7   0   6      163.36      157.07      5.52 o 
   8   0   6        1.47        1.06      5.86 o 
   9   0   6        2.18        2.22      2.38 o 
  10   0   6        0.33        0.99      2.07 o 
 -10   1   6        4.13        2.29      2.88 o 
  -9   1   6        0.95       -1.29      2.47 o 
  -8   1   6        9.76       12.93      3.11 o 
  -7   1   6       78.00       85.79      5.77 o 
  -6   1   6       10.93       13.89      2.68 o 
  -5   1   6       35.26       30.91      3.26 o 
  -4   1   6       50.07       57.08      3.69 o 
  -3   1   6      656.97      774.61     35.93 o 
  -2   1   6      542.90      552.12     10.69 o 
  -1   1   6        4.63        6.11      2.03 o 
   0   1   6        4.47        9.77      1.34 o 
   1   1   6      188.45      209.97      4.30 o 
   2   1   6      119.10      145.18      3.09 o 
   3   1   6       16.90       23.10      1.05 o 
   4   1   6        8.75        5.94      1.23 o 
   5   1   6      200.83      213.39      5.54 o 
   6   1   6      103.72      105.04      3.73 o 
   7   1   6        0.40        0.32      1.35 o 
   8   1   6        5.80       10.50      2.81 o 
   9   1   6       27.62       22.04      3.49 o 
  10   1   6        4.09        3.42      2.70 o 
  11   1   6        2.88        6.40      4.35 o 
 -10   2   6        0.23        4.20      5.24 o 
  -9   2   6        1.42        8.04      3.46 o 
  -8   2   6       27.58       31.40      4.44 o 
  -7   2   6       28.62       39.64      4.27 o 
  -6   2   6       71.04       64.95      4.69 o 
  -5   2   6        8.89        8.75      2.57 o 
  -4   2   6      543.10      575.41     18.89 o 
  -3   2   6        0.16        0.32      0.34 o 
  -2   2   6      166.90      197.33      5.57 o 
  -1   2   6      459.85      467.63      9.08 o 
   0   2   6       84.89      102.69      2.80 o 
   1   2   6      489.66      451.86     12.18 o 
   2   2   6        1.26        4.92      0.74 o 
   3   2   6       12.01        7.34      1.19 o 
   4   2   6       12.17       13.48      2.26 o 
   5   2   6       25.70       24.32      2.38 o 
   6   2   6        2.85        3.07      1.66 o 
   7   2   6      193.26      206.73      7.00 o 
   8   2   6       18.62       15.35      2.06 o 
   9   2   6        2.10        7.63      1.86 o 
  10   2   6       23.20       22.83      4.01 o 
  11   2   6        0.58        4.79      4.35 o 
 -10   3   6        5.16        4.82      3.64 o 
  -9   3   6        0.76        2.05      2.75 o 
  -8   3   6       66.32       72.09      5.84 o 
  -7   3   6        0.63        1.01      2.07 o 
  -6   3   6      111.98      100.12      6.13 o 
  -5   3   6       60.18       61.38      5.06 o 
  -4   3   6        0.28       -1.56      1.56 o 
  -3   3   6        2.34        0.44      2.22 o 
  -2   3   6       99.69       81.99      2.03 o 
  -1   3   6        1.12        8.84      1.39 o 
   0   3   6     1339.10     1290.54     24.63 o 
   1   3   6     2048.17     2149.63     41.68 o 
   2   3   6      248.09      268.92      6.13 o 
   3   3   6      237.90      254.73      6.04 o 
   4   3   6      155.89      161.75      4.46 o 
   5   3   6       41.02       47.08      2.35 o 
   6   3   6       87.72       92.46      3.70 o 
   7   3   6       41.01       51.02      2.99 o 
   8   3   6        8.37       11.16      2.07 o 
   9   3   6        6.49        5.72      1.83 o 
  10   3   6       76.51       65.24      4.87 o 
  11   3   6        1.70       -2.66      3.55 o 
  -9   4   6        1.44        0.62      2.13 o 
  -8   4   6       38.90       39.16      4.56 o 
  -7   4   6       71.21       70.45      6.30 o 
  -6   4   6        3.62       -0.67      1.82 o 
  -5   4   6        0.84        1.14      1.69 o 
  -4   4   6      277.76      294.75     10.72 o 
  -3   4   6      349.53      352.70     12.49 o 
  -2   4   6       50.04       40.07      1.79 o 
  -1   4   6      179.68      199.71      5.00 o 
   0   4   6        1.80        3.53      2.67 o 
   1   4   6       90.58       89.09      2.80 o 
   2   4   6      307.54      276.67      6.55 o 
   3   4   6        2.72       -0.01      1.00 o 
   4   4   6       17.36       20.49      3.91 o 
   5   4   6        1.28        1.15      1.07 o 
   6   4   6     1723.52     1558.48    100.55 o 
   7   4   6       70.27       74.35      3.69 o 
   8   4   6      133.26      135.02      5.88 o 
   9   4   6       19.42       19.55      2.49 o 
  10   4   6       13.96       22.93      7.99 o 
  11   4   6        0.29       -3.73      4.26 o 
  -9   5   6        4.51        5.93      3.45 o 
  -8   5   6       21.06       18.89      3.38 o 
  -7   5   6       48.74       39.58      4.44 o 
  -6   5   6        4.41       10.65      2.76 o 
  -5   5   6        1.09        1.75      1.70 o 
  -4   5   6       25.60       21.94      3.07 o 
  -3   5   6       98.94       91.03      4.64 o 
  -2   5   6       38.61       36.52      2.96 o 
  -1   5   6      432.46      405.83      8.75 o 
   0   5   6      663.24      625.23     12.98 o 
   1   5   6      888.86      923.95     19.05 o 
   2   5   6       48.15       53.16      2.80 o 
   3   5   6      143.18      131.15      4.31 o 
   4   5   6      131.11      117.75      3.76 o 
   5   5   6       92.94       90.73      3.47 o 
   6   5   6      145.68      134.18      5.02 o 
   7   5   6      471.97      498.46     14.29 o 
   8   5   6      101.43       96.16      6.57 o 
   9   5   6        9.61       10.12      2.98 o 
  10   5   6       13.14       13.34      3.54 o 
  11   5   6        1.41        1.36      2.70 o 
  -9   6   6        3.96        7.26      7.36 o 
  -8   6   6       18.99       24.96      4.37 o 
  -7   6   6       31.46       24.77      7.19 o 
  -6   6   6      156.14      153.15      8.89 o 
  -5   6   6       31.97       45.80      4.52 o 
  -4   6   6      350.49      337.34     14.29 o 
  -3   6   6      153.36      163.26      7.28 o 
  -2   6   6       30.49       44.70      2.22 o 
  -1   6   6        8.84       11.78      1.23 o 
   0   6   6      100.02      104.72      3.34 o 
   1   6   6       13.54       23.78      1.51 o 
   2   6   6      524.59      553.86     12.35 o 
   3   6   6      699.23      748.02     15.98 o 
   4   6   6       63.27       61.44      2.65 o 
   5   6   6        1.88        3.68      1.37 o 
   6   6   6      769.11      692.96     41.17 o 
   7   6   6      198.61      216.75     10.68 o 
   8   6   6       70.59       79.50      6.31 o 
   9   6   6        1.83        0.86      2.19 o 
  10   6   6       10.57       13.40      3.70 o 
  11   6   6        3.39        3.27      3.13 o 
  -8   7   6       20.64       25.53      4.83 o 
  -7   7   6        5.88        7.44      3.11 o 
  -6   7   6       20.51       18.98      3.50 o 
  -5   7   6        0.24        0.53      5.50 o 
  -4   7   6        3.06       -2.07      2.07 o 
  -3   7   6        3.53        3.82      2.40 o 
  -2   7   6      397.50      390.76     15.69 o 
  -1   7   6        8.58       10.36      1.33 o 
   0   7   6      661.99      647.83     15.27 o 
   1   7   6       34.76       31.80      3.99 o 
   2   7   6       56.46       54.22      2.70 o 
   3   7   6        6.01        4.34      1.04 o 
   4   7   6      232.57      228.41      5.93 o 
   5   7   6       41.73       40.14      3.76 o 
   6   7   6      689.47      664.89     26.04 o 
   7   7   6        1.69       -1.87      2.25 o 
   8   7   6       15.62       14.07      3.32 o 
   9   7   6        1.25       10.26      5.06 o 
  10   7   6        5.19        7.83      3.64 o 
  11   7   6        3.89        3.62      3.03 o 
  -7   8   6       38.83       37.74      5.01 o 
  -6   8   6        8.62        3.29      2.75 o 
  -5   8   6        0.30        1.51      2.01 o 
  -4   8   6       41.11       43.52      4.14 o 
  -3   8   6       20.48       28.74      3.66 o 
  -2   8   6      203.62      203.88      8.61 o 
  -1   8   6      134.67      134.77      4.89 o 
   0   8   6      231.05      195.03     16.81 o 
   1   8   6      127.69      136.05      7.68 o 
   2   8   6      372.25      370.54     17.19 o 
   3   8   6      239.47      235.92      9.85 o 
   4   8   6       92.55       87.85      8.78 o 
   5   8   6       11.32       16.27      3.07 o 
   6   8   6        3.82       11.63      3.03 o 
   7   8   6       30.24       35.41      4.08 o 
   8   8   6      137.67      156.81      9.32 o 
   9   8   6       14.82       23.03      3.87 o 
  10   8   6        2.48        7.28      4.97 o 
  -7   9   6        2.68        0.94      2.43 o 
  -6   9   6       12.69        7.14      3.26 o 
  -5   9   6       34.11       38.34      5.68 o 
  -4   9   6        3.42        1.47      1.94 o 
  -3   9   6       10.23        4.65      3.02 o 
  -2   9   6       89.67       80.14      5.50 o 
  -1   9   6      671.19      637.83     23.06 o 
   0   9   6       99.97      101.75      4.26 o 
   1   9   6       10.62        7.51      1.32 o 
   2   9   6       30.65       29.24      1.71 o 
   3   9   6      137.80      137.18      7.71 o 
   4   9   6       38.30       49.29      4.30 o 
   5   9   6       36.39       33.75      3.71 o 
   6   9   6       62.38       64.39      5.41 o 
   7   9   6        4.97        4.06      4.17 o 
   8   9   6        8.63       12.36      4.88 o 
   9   9   6        0.70       -1.34      2.70 o 
  10   9   6       16.81       18.99      4.69 o 
  -6  10   6        1.50        3.86      3.07 o 
  -5  10   6        0.78        1.95      2.38 o 
  -4  10   6        1.51        3.51      2.55 o 
  -3  10   6        4.94        3.09      2.01 o 
  -2  10   6       25.11       20.46      3.28 o 
  -1  10   6       42.37       31.66      4.04 o 
   0  10   6       76.94       67.97      6.48 o 
   1  10   6       59.36       64.30      3.46 o 
   2  10   6      183.38      186.24      9.28 o 
   3  10   6       41.77       41.85     12.95 o 
   4  10   6        1.83        3.55      2.51 o 
   5  10   6        0.73       -0.71      2.13 o 
   6  10   6       24.33       25.50      4.88 o 
   7  10   6       73.27       80.53      6.54 o 
   8  10   6        3.36        5.22      2.93 o 
   9  10   6        0.77        4.54      3.02 o 
  -5  11   6        1.98        1.05      2.93 o 
  -4  11   6        5.11       -0.60      2.34 o 
  -3  11   6        1.56       -0.40      3.64 o 
  -2  11   6       27.06       25.76      3.41 o 
  -1  11   6        0.53        0.61      1.26 o 
   0  11   6       73.17       67.72      7.19 o 
   1  11   6       13.35       18.93      3.90 o 
   2  11   6       46.43       35.52      8.96 o 
   3  11   6       11.63       11.50      3.20 o 
   4  11   6        4.78        3.13      2.57 o 
   5  11   6        2.10        2.31      2.19 o 
   6  11   6       55.17       48.23      5.70 o 
   7  11   6        7.53        7.68      3.07 o 
   8  11   6       30.77       44.89     13.58 o 
   9  11   6        0.01       -4.26      4.26 o 
  -3  12   6        0.04        7.63      5.32 o 
  -2  12   6       15.53        8.16      3.02 o 
  -1  12   6       21.26       17.92      6.21 o 
   0  12   6        9.20        6.59      2.56 o 
   1  12   6        1.20        1.60      2.22 o 
   2  12   6       16.91       24.34      7.90 o 
   3  12   6       73.05       70.11      6.46 o 
   4  12   6        4.05        1.20      2.44 o 
   5  12   6        8.47       11.99      8.25 o 
   6  12   6       28.36       32.75      5.68 o 
   7  12   6        1.31       -2.80      2.80 o 
   8  12   6        0.65       -1.87      2.81 o 
  -2  13   6        6.89        5.86      4.44 o 
  -1  13   6        0.51        7.63      5.15 o 
   0  13   6        9.49       14.91      6.21 o 
   1  13   6       19.63       21.69      3.81 o 
   2  13   6        8.33        5.99      2.57 o 
   3  13   6       13.05       14.18      3.83 o 
   4  13   6        0.56       -2.68      2.68 o 
   5  13   6        7.22        3.63      2.81 o 
   6  13   6        0.13        0.27      2.63 o 
   2  14   6        7.26        2.27      2.73 o 
   3  14   6       20.45       24.42      5.08 o 
  -5 -10   7       12.47       18.46      6.21 o 
  -3 -10   7       19.73       21.83      6.57 o 
  -2 -10   7        5.75        3.90      4.44 o 
  -1 -10   7        8.07        7.81      4.79 o 
   0 -10   7        0.00        2.93      3.11 o 
   1 -10   7       12.96        8.87      3.33 o 
   2 -10   7        2.25        8.16      3.81 o 
  -7  -9   7        7.86       14.94      4.20 o 
  -6  -9   7        0.10        5.62      3.18 o 
  -5  -9   7       15.28       23.76      4.33 o 
  -4  -9   7        1.33        0.00      3.02 o 
  -3  -9   7        8.90       11.89      5.15 o 
  -2  -9   7       15.54       19.14      3.54 o 
  -1  -9   7        1.43        3.47      2.25 o 
   0  -9   7        0.03       -1.60      2.84 o 
   1  -9   7        7.05        7.00      3.32 o 
   2  -9   7        0.88       -2.32      2.59 o 
   3  -9   7        0.37       -0.68      2.30 o 
   4  -9   7        0.78        4.35      3.64 o 
  -8  -8   7        2.55       11.12      6.65 o 
  -7  -8   7       18.22       18.77      4.33 o 
  -6  -8   7        1.91        6.47      2.90 o 
  -5  -8   7        0.31       -0.53      2.13 o 
  -4  -8   7       25.29       27.18      3.40 o 
  -3  -8   7        1.43       -0.33      1.76 o 
  -2  -8   7       67.23       70.06      5.27 o 
  -1  -8   7        0.72       -1.44      2.00 o 
   0  -8   7        1.39        3.99      2.50 o 
   1  -8   7        7.94        3.68      2.84 o 
   2  -8   7       47.04       47.37      5.94 o 
   3  -8   7        7.04       21.26      4.05 o 
   4  -8   7        2.41        3.28      2.64 o 
   5  -8   7        5.76        6.76      3.24 o 
  -8  -7   7        4.50        2.71      2.98 o 
  -7  -7   7        1.62        2.17      2.63 o 
  -6  -7   7        6.32        2.39      1.74 o 
  -5  -7   7        5.99        8.10      2.32 o 
  -4  -7   7       10.73        6.80      2.94 o 
  -3  -7   7       77.70       75.89      4.22 o 
  -2  -7   7        8.43       16.73      2.01 o 
  -1  -7   7       11.80       16.67      3.14 o 
   0  -7   7        1.75        0.99      2.12 o 
   1  -7   7       60.35       69.17      6.46 o 
   2  -7   7        2.62        4.25      3.73 o 
   3  -7   7        2.92        1.40      2.22 o 
   4  -7   7        3.21        2.08      2.34 o 
   5  -7   7       16.31       13.95      3.99 o 
   6  -7   7        6.57        1.96      3.00 o 
  -9  -6   7       14.51        8.87      6.92 o 
  -8  -6   7       22.77       23.51      4.70 o 
  -7  -6   7       10.48       12.22      2.32 o 
  -6  -6   7        8.84        9.05      3.05 o 
  -5  -6   7        0.16        5.84      4.64 o 
  -4  -6   7       23.51       26.12      3.15 o 
  -3  -6   7        5.25        5.64      1.77 o 
  -2  -6   7       10.99       21.03      2.70 o 
  -1  -6   7      101.91       88.55      5.86 o 
   0  -6   7       62.42       50.74      5.94 o 
   1  -6   7       20.22       31.04      8.96 o 
   2  -6   7       22.88       28.31      3.67 o 
   3  -6   7       30.63       37.52      4.75 o 
   4  -6   7        4.44        3.46      2.70 o 
   5  -6   7        2.09        0.89      2.13 o 
   6  -6   7        9.23       15.27      4.01 o 
   7  -6   7        8.37        7.77      3.33 o 
  -9  -5   7        6.18        8.70      4.97 o 
  -8  -5   7        5.10       -2.31      2.31 o 
  -7  -5   7        0.01        2.39      1.69 o 
  -6  -5   7        2.81        2.85      1.62 o 
  -5  -5   7        0.56       -0.25      1.47 o 
  -4  -5   7       86.33       89.94      4.52 o 
  -3  -5   7      202.46      190.62      6.95 o 
  -2  -5   7      208.86      175.69      5.95 o 
  -1  -5   7       29.13       30.57      2.79 o 
   0  -5   7        4.71        7.37      5.41 o 
   1  -5   7        8.80       13.95      3.03 o 
   2  -5   7      590.50      577.77     22.81 o 
   3  -5   7        5.89        2.74      2.37 o 
   4  -5   7        0.69        0.19      3.90 o 
   5  -5   7       39.75       45.62      4.85 o 
   6  -5   7       37.28       36.20      7.63 o 
   7  -5   7        0.57        6.90      3.32 o 
   8  -5   7       11.21        8.49      3.73 o 
 -10  -4   7        0.19        3.37      5.32 o 
  -9  -4   7        9.87       13.29      3.41 o 
  -8  -4   7       11.61       14.42      3.90 o 
  -7  -4   7       63.74       66.94      4.22 o 
  -6  -4   7      170.33      163.42      7.77 o 
  -5  -4   7        3.12        0.68      1.29 o 
  -4  -4   7       30.79       34.98      2.78 o 
  -3  -4   7      287.13      284.12      8.74 o 
  -2  -4   7      399.82      410.69     38.78 o 
  -1  -4   7      125.15      104.15      6.14 o 
   0  -4   7        2.75        6.40      2.04 o 
   1  -4   7       59.43       74.40      5.33 o 
   2  -4   7      174.00      159.42      8.87 o 
   3  -4   7      101.73      108.14      7.07 o 
   4  -4   7       21.73       25.43      3.41 o 
   5  -4   7       32.87       35.74      4.09 o 
   6  -4   7       14.20        9.05      4.70 o 
   7  -4   7       13.10        8.84      3.03 o 
   8  -4   7       24.62       21.61      4.77 o 
 -10  -3   7        8.48       13.44      3.79 o 
  -9  -3   7       22.90       25.77      4.31 o 
  -8  -3   7       13.12       20.53      3.99 o 
  -7  -3   7        0.01        2.54      3.82 o 
  -6  -3   7       58.85       56.84      3.34 o 
  -5  -3   7      183.02      179.98      7.37 o 
  -4  -3   7       48.01       39.32      2.71 o 
  -3  -3   7       68.57       67.20      3.24 o 
  -2  -3   7       15.26       13.65      4.61 o 
  -1  -3   7       85.04      102.54      8.86 o 
   0  -3   7        3.35        4.93      1.66 o 
   1  -3   7      204.11      186.11      8.84 o 
   2  -3   7        8.65       15.53      2.64 o 
   3  -3   7      255.74      257.86     11.85 o 
   4  -3   7      105.09      103.26      6.77 o 
   5  -3   7        1.20        3.00      2.00 o 
   6  -3   7        0.22        2.65      2.50 o 
   7  -3   7      129.60      124.62      8.51 o 
   8  -3   7        0.39        2.19      2.55 o 
   9  -3   7        0.08       -2.94      3.07 o 
 -10  -2   7        2.06        2.26      6.03 o 
  -9  -2   7       29.26       24.69      4.43 o 
  -8  -2   7        0.02        0.78      2.31 o 
  -7  -2   7        0.01       -1.01      2.17 o 
  -6  -2   7      126.99      127.51      9.01 o 
  -5  -2   7      117.65      128.27      4.95 o 
  -4  -2   7      149.35      150.31      5.19 o 
  -3  -2   7      444.29      479.73     23.50 o 
  -2  -2   7      387.08      397.29     10.11 o 
  -1  -2   7      912.00      869.64     19.72 o 
   0  -2   7       13.24        8.74      0.91 o 
   1  -2   7      102.47      122.97      6.26 o 
   2  -2   7       12.30       12.40      2.47 o 
   3  -2   7       97.03       92.00      5.21 o 
   4  -2   7        0.80        6.40      2.37 o 
   5  -2   7        7.73       20.12      2.85 o 
   6  -2   7      189.23      190.91      9.97 o 
   7  -2   7      146.01      147.07      9.53 o 
   8  -2   7       11.16       20.96      5.41 o 
   9  -2   7        7.50        6.66      3.31 o 
 -10  -1   7       42.05       34.31      4.64 o 
  -9  -1   7        3.00        5.93      3.03 o 
  -8  -1   7       88.50       84.80      9.85 o 
  -7  -1   7       64.73       62.32      5.94 o 
  -6  -1   7        8.93        9.63      4.26 o 
  -5  -1   7       47.74       43.19      5.32 o 
  -4  -1   7       90.22       87.10      3.31 o 
  -3  -1   7       22.15       28.53      2.67 o 
  -2  -1   7        0.05        2.73      1.95 o 
  -1  -1   7       71.22       75.13      3.28 o 
   0  -1   7       38.32       33.36      1.51 o 
   1  -1   7      358.75      304.21     13.54 o 
   2  -1   7       22.46       24.33      2.93 o 
   3  -1   7        0.01       -1.24      2.13 o 
   4  -1   7        5.10        4.40      1.87 o 
   5  -1   7       69.07       63.79      4.51 o 
   6  -1   7       79.72       82.57      5.32 o 
   7  -1   7        1.29        0.72      3.02 o 
   8  -1   7        6.33        7.55      2.98 o 
   9  -1   7        7.58        7.85      3.26 o 
  10  -1   7        0.08       -1.24      2.73 o 
 -10   0   7        4.12        9.27      3.57 o 
  -9   0   7        4.91       13.90      3.79 o 
  -8   0   7        0.34        2.22      3.73 o 
  -7   0   7      250.35      261.93     12.10 o 
  -6   0   7       10.97        5.77      3.37 o 
  -5   0   7       97.47       92.13      8.40 o 
  -4   0   7        1.82        2.46      3.55 o 
  -3   0   7      241.89      265.78     12.24 o 
  -2   0   7       90.56       98.21      4.04 o 
  -1   0   7     1255.06     1377.97     37.14 o 
   0   0   7       11.92       16.37      3.31 o 
   1   0   7      167.31      187.36     12.00 o 
   2   0   7       50.90       43.11      1.93 o 
   3   0   7       27.58       26.23      2.57 o 
   4   0   7      105.43      135.74      6.77 o 
   5   0   7       18.07       24.22      3.26 o 
   6   0   7        2.59        2.57      3.11 o 
   7   0   7        1.60        2.22      1.88 o 
   8   0   7       16.58       18.60      3.70 o 
   9   0   7       31.77       34.26      4.80 o 
  10   0   7       12.31       14.48      4.08 o 
 -10   1   7       13.12       17.12      4.55 o 
  -9   1   7       72.92       87.69      7.75 o 
  -8   1   7        3.11       11.77      7.99 o 
  -7   1   7        3.70        3.67      1.92 o 
  -6   1   7        2.48        1.77      1.76 o 
  -5   1   7       58.94       55.15      4.39 o 
  -4   1   7        9.31        9.04      1.88 o 
  -3   1   7      261.43      287.71      6.75 o 
  -2   1   7      182.34      213.42      5.36 o 
  -1   1   7       87.79      103.29      3.10 o 
   0   1   7      135.39      176.45     10.74 o 
   1   1   7     1204.56     1180.99     39.24 o 
   2   1   7        0.78        0.68      3.19 o 
   3   1   7      144.96      156.99      3.55 o 
   4   1   7      212.33      218.74      6.00 o 
   5   1   7        3.68        5.54      0.83 o 
   6   1   7        0.50        3.73      2.48 o 
   7   1   7      125.01      128.57      7.65 o 
   8   1   7        1.09       -0.31      1.79 o 
   9   1   7       14.96       15.11      3.51 o 
  10   1   7        3.69        1.80      2.70 o 
 -10   2   7        7.15        5.34      3.61 o 
  -9   2   7       11.90       18.88      3.51 o 
  -8   2   7        2.69        3.92      2.70 o 
  -7   2   7       51.05       49.88      4.60 o 
  -6   2   7       86.76       99.07      6.02 o 
  -5   2   7       35.05       36.19      5.94 o 
  -4   2   7       13.35       12.60      2.22 o 
  -3   2   7      170.40      175.95      5.33 o 
  -2   2   7       23.56       29.40      3.21 o 
  -1   2   7       69.27       92.15      4.57 o 
   0   2   7     2147.08     2156.51     43.60 o 
   1   2   7       50.59       49.51      1.89 o 
   2   2   7       10.03       15.66      5.32 o 
   3   2   7        4.34        3.65      1.61 o 
   4   2   7       48.59       46.94      1.90 o 
   5   2   7      159.76      151.61      4.30 o 
   6   2   7       10.84       11.31      3.15 o 
   7   2   7       68.61       66.32      3.32 o 
   8   2   7        0.33        2.04      1.27 o 
   9   2   7       38.28       37.59      4.51 o 
  10   2   7        0.04       -2.09      2.57 o 
  11   2   7       18.28       22.18      6.92 o 
  -9   3   7        4.96        6.34      3.06 o 
  -8   3   7       13.70       18.03      3.82 o 
  -7   3   7        6.23        8.64      2.63 o 
  -6   3   7       29.40       29.63      3.95 o 
  -5   3   7        1.28        2.21      4.08 o 
  -4   3   7      113.29      106.45      5.58 o 
  -3   3   7       17.08       18.37      2.19 o 
  -2   3   7      220.29      220.63      5.13 o 
  -1   3   7      835.13      870.72     17.74 o 
   0   3   7      418.39      433.77      9.84 o 
   1   3   7        4.34       15.07      1.50 o 
   2   3   7      140.98      125.04      3.87 o 
   3   3   7      106.66      104.92      7.83 o 
   4   3   7      130.22      123.33      3.90 o 
   5   3   7       55.34       56.89      3.25 o 
   6   3   7      155.36      152.41      5.50 o 
   7   3   7       10.28        7.72      1.67 o 
   8   3   7      172.39      169.47      6.82 o 
   9   3   7       19.07       19.36      3.39 o 
  10   3   7        5.73        5.36      2.70 o 
  11   3   7        9.94        6.57      5.32 o 
  -9   4   7        0.13       -2.44      2.44 o 
  -8   4   7        9.47       10.66      2.82 o 
  -7   4   7       17.13       22.43      4.01 o 
  -6   4   7      157.69      143.30      7.89 o 
  -5   4   7      257.69      232.48     10.04 o 
  -4   4   7        0.46        0.06      1.56 o 
  -3   4   7        2.81        4.74      1.94 o 
  -2   4   7      203.29      205.66      7.48 o 
  -1   4   7       11.85       11.72      1.16 o 
   0   4   7       21.79       13.87      1.29 o 
   1   4   7      456.41      440.07     10.27 o 
   2   4   7      618.25      625.11     14.08 o 
   3   4   7      237.62      230.62      6.36 o 
   4   4   7      379.58      404.68     10.35 o 
   5   4   7      355.16      349.71      9.95 o 
   6   4   7        1.30        1.02      1.35 o 
   7   4   7       54.28       57.56      3.52 o 
   8   4   7       30.64       28.84      2.54 o 
   9   4   7       80.65       80.81      4.83 o 
  10   4   7        0.37       -1.42      3.73 o 
  11   4   7        0.72       -2.66      3.55 o 
  -9   5   7        5.95        7.29      3.24 o 
  -8   5   7        2.01        4.04      2.68 o 
  -7   5   7        8.55        6.28      2.68 o 
  -6   5   7       28.13       21.68      5.50 o 
  -5   5   7       87.68      101.71      6.77 o 
  -4   5   7       17.80       12.08      2.75 o 
  -3   5   7       64.48       70.81      9.58 o 
  -2   5   7       62.35       69.91      7.20 o 
  -1   5   7       13.78       15.74      1.20 o 
   0   5   7      142.02      162.47      6.71 o 
   1   5   7      952.49      965.97     21.30 o 
   2   5   7      136.49      179.49      6.38 o 
   3   5   7      305.97      324.14      8.52 o 
   4   5   7       39.48       36.00      2.94 o 
   5   5   7       95.24       98.40      5.37 o 
   6   5   7      265.87      281.64     19.25 o 
   7   5   7      292.45      286.41     12.71 o 
   8   5   7       18.01       23.24      3.57 o 
   9   5   7        0.00        0.53      1.88 o 
  10   5   7        3.63        0.18      2.17 o 
  11   5   7        9.34        4.61      4.97 o 
  -8   6   7        1.52        2.98      2.50 o 
  -7   6   7        0.00        1.50      2.37 o 
  -6   6   7      210.21      198.93     12.24 o 
  -5   6   7       75.51       61.83      7.63 o 
  -4   6   7       75.70       76.23      5.18 o 
  -3   6   7       11.45       20.32      2.75 o 
  -2   6   7        0.11        1.37      1.35 o 
  -1   6   7      407.36      401.77     10.29 o 
   0   6   7       99.40       94.24      3.34 o 
   1   6   7      167.17      183.13      5.26 o 
   2   6   7      279.40      269.01     22.55 o 
   3   6   7      234.51      218.68      7.48 o 
   4   6   7      124.74      144.02      4.87 o 
   5   6   7      220.73      217.69      9.05 o 
   6   6   7       68.64       67.92      3.38 o 
   7   6   7      123.38      128.02     14.08 o 
   8   6   7       85.24       85.12      9.76 o 
   9   6   7       27.48       38.02      8.43 o 
  10   6   7       11.86       13.40      3.79 o 
  -8   7   7        1.36       -0.16      2.34 o 
  -7   7   7        0.38        1.35      2.17 o 
  -6   7   7        2.29        6.02      6.65 o 
  -5   7   7        0.38        2.02      2.22 o 
  -4   7   7       17.19       20.31      3.00 o 
  -3   7   7       41.16       52.05      4.67 o 
  -2   7   7      356.36      334.45     14.24 o 
  -1   7   7      545.58      493.32     12.98 o 
   0   7   7      133.62      120.35      4.50 o 
   1   7   7        0.01        1.69      4.61 o 
   2   7   7      203.77      190.65     11.82 o 
   3   7   7      101.64      128.31      4.38 o 
   4   7   7       78.57       67.17      2.82 o 
   5   7   7        2.51        1.91      1.64 o 
   6   7   7        3.12        0.63      1.83 o 
   7   7   7        8.79       10.00      2.70 o 
   8   7   7        4.52        3.65      2.47 o 
   9   7   7        5.05        4.85      2.55 o 
  10   7   7       20.60       24.01      6.21 o 
  -7   8   7       38.86       33.70      5.83 o 
  -6   8   7        0.01        1.16      2.44 o 
  -5   8   7        4.12        4.55      2.47 o 
  -4   8   7       69.04       66.31      6.03 o 
  -3   8   7        9.54       16.60     10.83 o 
  -2   8   7       53.59       56.57      6.74 o 
  -1   8   7       73.86       60.71      4.23 o 
   0   8   7      242.79      220.86     11.02 o 
   1   8   7      371.51      392.72     14.68 o 
   2   8   7        1.85        1.62      0.97 o 
   3   8   7       83.21       81.55      4.50 o 
   4   8   7       66.28       71.71      5.68 o 
   5   8   7       44.26       93.48     27.60 o 
   6   8   7       64.12       78.21      9.76 o 
   7   8   7       55.98       46.31      4.93 o 
   8   8   7        5.11        1.87      2.25 o 
   9   8   7       17.56       20.20      4.19 o 
  10   8   7        6.03        8.93      3.83 o 
  -6   9   7       36.94       29.68      9.32 o 
  -5   9   7       43.09       42.15      5.52 o 
  -4   9   7        3.92        3.52      2.07 o 
  -3   9   7      102.14       96.24      6.99 o 
  -2   9   7       56.77       66.60     10.91 o 
  -1   9   7        0.37        1.16      1.20 o 
   0   9   7        5.61        3.65      1.19 o 
   1   9   7       28.26       28.18      2.16 o 
   2   9   7      125.43      120.46      5.40 o 
   3   9   7       90.10       82.09      5.25 o 
   4   9   7        1.68        3.48      2.04 o 
   5   9   7      127.76      120.00      7.07 o 
   6   9   7       92.16       97.61     11.89 o 
   7   9   7       31.73       43.85      5.25 o 
   8   9   7        3.10        6.08      3.07 o 
   9   9   7        0.92        4.05      2.80 o 
  10   9   7        1.45        2.65      2.85 o 
  -5  10   7        0.11        0.79      2.04 o 
  -4  10   7        9.50       16.17      3.87 o 
  -3  10   7        5.49       14.99      3.45 o 
  -2  10   7        5.74       10.54      2.68 o 
  -1  10   7       43.03       40.68      4.42 o 
   0  10   7       20.21       19.21      1.96 o 
   1  10   7       83.51       63.43      4.50 o 
   2  10   7        2.54        4.43      2.37 o 
   3  10   7        0.11       -0.18      2.93 o 
   4  10   7        3.81        2.75      2.75 o 
   5  10   7      153.01      154.01      9.07 o 
   6  10   7        8.05        3.74      2.43 o 
   7  10   7        3.53       11.91      5.59 o 
   8  10   7       42.21       42.91      5.81 o 
   9  10   7       17.54       24.67      5.14 o 
  -4  11   7        8.18        7.41      5.77 o 
  -3  11   7       12.19       10.43      9.76 o 
  -2  11   7        3.02        4.96      3.73 o 
  -1  11   7        0.02        0.07      2.13 o 
   0  11   7        6.04        6.39      2.25 o 
   1  11   7       60.24       54.76     13.22 o 
   2  11   7        0.02        1.12      1.87 o 
   3  11   7        0.62        3.43      2.25 o 
   4  11   7      156.52      133.19      9.22 o 
   5  11   7       15.13       21.42      3.67 o 
   6  11   7        0.33        0.21      2.12 o 
   7  11   7        0.53        2.29      2.59 o 
   8  11   7       12.06       17.79      4.55 o 
  -3  12   7        0.00        4.26      4.08 o 
  -2  12   7        0.49        3.73      4.79 o 
  -1  12   7        0.05       -1.06      3.02 o 
   0  12   7       25.47       32.27      5.15 o 
   1  12   7        4.07        0.81      3.19 o 
   2  12   7       19.93       32.52      4.57 o 
   3  12   7       12.79       20.94      9.41 o 
   4  12   7        7.59       12.81      3.57 o 
   5  12   7        5.43        7.48      3.45 o 
   6  12   7       48.97       56.84     13.13 o 
   7  12   7        1.87        6.69      3.57 o 
  -1  13   7        8.36       11.36      4.79 o 
   0  13   7        1.69       -0.53      3.19 o 
   1  13   7        0.82       -0.15      3.64 o 
   2  13   7        1.19       -0.68      2.19 o 
   3  13   7        4.03        4.15      4.97 o 
   4  13   7        7.08        2.40      2.89 o 
   5  13   7        0.24       -0.27      2.75 o 
   6  13   7        1.12        2.28      4.08 o 
  -3 -10   8        0.42        3.90      4.79 o 
  -2 -10   8        0.32        3.37      4.61 o 
  -1 -10   8       15.97       20.05      6.57 o 
   0 -10   8        2.02        0.00      3.37 o 
  -5  -9   8        0.40       -2.31      4.08 o 
  -4  -9   8        0.79        0.00      2.66 o 
  -3  -9   8        4.91        3.55      4.26 o 
  -2  -9   8       13.91       14.90      3.13 o 
  -1  -9   8        0.00        0.18      4.44 o 
   0  -9   8        0.49        0.34      2.32 o 
   1  -9   8        0.01        1.88      2.80 o 
   2  -9   8       11.01        9.21      3.99 o 
   3  -9   8        0.02        0.38      3.46 o 
  -7  -8   8        2.43       -0.40      2.57 o 
  -6  -8   8        4.86        8.65     10.03 o 
  -5  -8   8       24.29       17.57      5.50 o 
  -4  -8   8        0.08        3.53      3.64 o 
  -3  -8   8        0.01       -1.09      2.25 o 
  -2  -8   8        4.03        1.19      2.07 o 
  -1  -8   8        1.47        0.05      1.92 o 
   0  -8   8       28.86       28.13      4.39 o 
   1  -8   8        3.20        4.15      3.11 o 
   2  -8   8        1.72        0.19      2.57 o 
   3  -8   8        7.64        4.16      3.38 o 
   4  -8   8        2.82        6.45      3.69 o 
  -8  -7   8        0.66       -5.15      5.32 o 
  -7  -7   8        0.66       -0.06      2.09 o 
  -6  -7   8       19.30       19.22      3.88 o 
  -5  -7   8        0.18        0.55      2.80 o 
  -4  -7   8        0.34       -0.63      1.50 o 
  -3  -7   8        0.04        0.16      1.51 o 
  -2  -7   8        3.53        2.08      2.04 o 
  -1  -7   8       25.96       22.89      5.77 o 
   0  -7   8        0.03       -0.21      1.87 o 
   1  -7   8       11.69       13.78      3.41 o 
   2  -7   8        8.71        9.68      3.02 o 
   3  -7   8       41.98       37.51      4.99 o 
   4  -7   8       20.08       20.47      4.45 o 
   5  -7   8        6.24        5.66      3.56 o 
  -8  -6   8        2.86       20.59      8.34 o 
  -7  -6   8        0.69        3.32      2.35 o 
  -6  -6   8       30.63       33.63      3.57 o 
  -5  -6   8       30.75       30.97      3.83 o 
  -4  -6   8       37.54       33.44      3.10 o 
  -3  -6   8       90.66       84.97      4.69 o 
  -2  -6   8       53.94       50.27      3.02 o 
  -1  -6   8        1.01        2.59      2.25 o 
   0  -6   8       58.37       49.69      4.82 o 
   1  -6   8       31.55       28.12      4.24 o 
   2  -6   8        2.51        0.67      2.30 o 
   3  -6   8       53.29       44.05      5.01 o 
   4  -6   8        2.84        2.69      2.88 o 
   5  -6   8        9.66        8.19      3.26 o 
   6  -6   8        2.97        3.60      3.55 o 
  -9  -5   8        6.43        0.89      3.55 o 
  -8  -5   8       10.05       17.33      4.05 o 
  -7  -5   8        2.39        0.83      1.59 o 
  -6  -5   8       20.12       24.85      2.99 o 
  -5  -5   8       16.58       20.15      5.71 o 
  -4  -5   8       18.82       19.31      2.53 o 
  -3  -5   8      112.72      103.30      5.27 o 
  -2  -5   8       13.49       14.16      1.74 o 
  -1  -5   8        0.11        2.48      3.19 o 
   0  -5   8        0.01       80.58     52.44 o 
   1  -5   8        9.10        8.98      2.85 o 
   2  -5   8        0.01        1.06      2.84 o 
   3  -5   8       64.65       77.56      6.20 o 
   4  -5   8       12.92       14.09      3.69 o 
   5  -5   8        1.09        1.48      2.57 o 
   6  -5   8       19.59       20.54      4.39 o 
   7  -5   8        0.13        3.99      2.90 o 
  -9  -4   8        0.16        0.92      3.82 o 
  -8  -4   8        4.84        4.23      2.90 o 
  -7  -4   8        9.49        7.49      2.00 o 
  -6  -4   8        0.24       -0.21      2.29 o 
  -5  -4   8       79.30       92.37      6.13 o 
  -4  -4   8      257.19      251.55      8.98 o 
  -3  -4   8      312.99      276.13      8.97 o 
  -2  -4   8        8.30       13.60      1.98 o 
  -1  -4   8       58.99       75.10      3.37 o 
   0  -4   8       36.84       33.30      3.96 o 
   1  -4   8      177.57      165.07      9.27 o 
   2  -4   8        1.18       -0.05      2.57 o 
   3  -4   8        0.06       -0.29      2.00 o 
   4  -4   8       37.10       35.48      5.94 o 
   5  -4   8        5.36        8.75      3.64 o 
   6  -4   8       37.89       40.96      5.03 o 
   7  -4   8       26.21       26.63      5.01 o 
   8  -4   8       18.34       21.55      4.55 o 
  -9  -3   8        0.02       -0.33      2.39 o 
  -8  -3   8       30.10       33.32      9.49 o 
  -7  -3   8       24.78       28.07      4.30 o 
  -6  -3   8       66.01       60.77      3.65 o 
  -5  -3   8       67.89       73.38      4.20 o 
  -4  -3   8        5.07       10.21      2.78 o 
  -3  -3   8      127.70      117.84      4.88 o 
  -2  -3   8       28.18       24.60      4.95 o 
  -1  -3   8        0.77        1.86      1.53 o 
   0  -3   8      124.23      101.85      6.07 o 
   1  -3   8       18.77       15.48      4.26 o 
   2  -3   8      305.73      332.81     24.93 o 
   3  -3   8       14.36       13.34      3.23 o 
   4  -3   8       14.73       25.56      7.54 o 
   5  -3   8      132.34      122.56      7.98 o 
   6  -3   8       45.49       53.49      5.83 o 
   7  -3   8        9.66       16.45      4.01 o 
   8  -3   8        1.17        6.98      3.69 o 
  -9  -2   8       13.21       16.74      3.83 o 
  -8  -2   8       18.38       25.57      3.74 o 
  -7  -2   8        3.12        2.87      2.47 o 
  -6  -2   8      155.65      142.50      8.45 o 
  -5  -2   8        6.34        2.60      1.49 o 
  -4  -2   8      338.87      330.83     10.25 o 
  -3  -2   8        8.23       15.56      3.11 o 
  -2  -2   8      154.63      155.55      7.29 o 
  -1  -2   8        4.53        2.02      1.00 o 
   0  -2   8      260.57      268.41      8.22 o 
   1  -2   8       47.35       51.95      4.34 o 
   2  -2   8      472.99      482.65     17.90 o 
   3  -2   8       37.59       50.87      4.33 o 
   4  -2   8        5.64        4.77      5.15 o 
   5  -2   8       15.37       15.73      3.31 o 
   6  -2   8       63.96       68.71      5.45 o 
   7  -2   8        6.76       11.29      3.07 o 
   8  -2   8       11.61        9.76      3.56 o 
   9  -2   8       12.45       14.84      3.92 o 
 -10  -1   8        0.00        3.84      3.19 o 
  -9  -1   8        0.36        1.68      5.41 o 
  -8  -1   8       49.48       55.25      8.78 o 
  -7  -1   8        9.73       18.78      4.35 o 
  -6  -1   8       45.55       53.51      5.33 o 
  -5  -1   8        0.01        0.23      0.90 o 
  -4  -1   8       58.99       60.30      3.03 o 
  -3  -1   8       25.81       25.68      1.98 o 
  -2  -1   8       68.99       72.05      3.51 o 
  -1  -1   8       33.03       24.19      2.87 o 
   0  -1   8      281.42      274.91     14.05 o 
   1  -1   8        2.21       10.49      6.39 o 
   2  -1   8      105.45      109.52      9.94 o 
   3  -1   8       31.30       27.38      7.01 o 
   4  -1   8       60.02       68.67      4.98 o 
   5  -1   8       98.42      110.32      6.76 o 
   6  -1   8        1.79        0.69      1.82 o 
   7  -1   8        3.70        2.30      2.26 o 
   8  -1   8        9.50        7.96      3.55 o 
   9  -1   8        9.36       12.35      3.90 o 
 -10   0   8       10.97       14.05     11.89 o 
  -9   0   8       10.86       11.56      3.48 o 
  -8   0   8       24.53       24.61      3.95 o 
  -7   0   8       14.16       20.17      4.08 o 
  -6   0   8        0.28        2.93      2.38 o 
  -5   0   8      105.80      116.92      7.63 o 
  -4   0   8      237.51      266.93      7.45 o 
  -3   0   8        5.72        4.95      1.13 o 
  -2   0   8        0.61        3.52      2.13 o 
  -1   0   8      213.79      232.58      9.05 o 
   0   0   8      103.60      100.00      8.26 o 
   1   0   8      368.45      378.11      7.80 o 
   2   0   8       89.84       91.73      7.19 o 
   3   0   8      104.60      107.83      6.01 o 
   4   0   8       16.16       12.23      3.55 o 
   5   0   8       21.10       25.53      5.77 o 
   6   0   8      255.51      254.58     12.17 o 
   7   0   8        3.02       -2.12      2.12 o 
   8   0   8       34.73       39.37      4.52 o 
   9   0   8        6.14       12.49      3.69 o 
  10   0   8        0.02        2.48      3.00 o 
  -9   1   8        0.00       -2.13      3.19 o 
  -8   1   8       16.66       13.84      5.50 o 
  -7   1   8        0.16        0.93      2.12 o 
  -6   1   8       91.10      106.42      7.27 o 
  -5   1   8       32.38       40.37     10.38 o 
  -4   1   8        2.28        2.90      0.76 o 
  -3   1   8        0.99        4.49      1.24 o 
  -2   1   8        0.19        0.50      1.43 o 
  -1   1   8     1255.95     1246.20     27.79 o 
   0   1   8        1.17        0.32      0.95 o 
   1   1   8        0.23        3.63      4.24 o 
   2   1   8       46.36       44.36      2.34 o 
   3   1   8       62.75       77.25      4.58 o 
   4   1   8       20.94       29.09      3.37 o 
   5   1   8        7.97       16.07      3.00 o 
   6   1   8       76.68       71.89      5.83 o 
   7   1   8       40.63       40.53      4.58 o 
   8   1   8        0.13        3.90      2.76 o 
   9   1   8        8.38        7.31      2.98 o 
  10   1   8       13.16       23.52      4.83 o 
  -9   2   8        3.01       14.66      4.12 o 
  -8   2   8       33.77       30.39      4.37 o 
  -7   2   8       32.07       30.64      4.39 o 
  -6   2   8        0.38        4.83      2.26 o 
  -5   2   8       71.98       67.21      4.85 o 
  -4   2   8       18.27       14.50      2.43 o 
  -3   2   8       95.93      108.18      4.45 o 
  -2   2   8      224.88      249.52      6.34 o 
  -1   2   8       53.57       51.58      2.35 o 
   0   2   8        5.88        7.83      1.84 o 
   1   2   8        5.20       11.93      2.21 o 
   2   2   8      218.37      198.10     10.49 o 
   3   2   8      438.91      440.89     15.25 o 
   4   2   8        9.91       12.25      1.12 o 
   5   2   8      315.26      315.73     11.29 o 
   6   2   8       46.27       50.10      3.04 o 
   7   2   8       20.13       28.83      3.74 o 
   8   2   8        5.23        5.81      2.32 o 
   9   2   8        4.09        4.26      2.89 o 
  10   2   8        0.07       10.17      7.19 o 
  -9   3   8        0.05       -1.14      2.52 o 
  -8   3   8       11.52       17.13      3.94 o 
  -7   3   8        0.67       -0.98      3.99 o 
  -6   3   8       13.95       20.19      3.64 o 
  -5   3   8       55.79       64.80      6.30 o 
  -4   3   8       21.66       23.49      3.32 o 
  -3   3   8        5.80        0.75      1.56 o 
  -2   3   8       25.11       18.74      2.65 o 
  -1   3   8      104.29       99.90      5.44 o 
   0   3   8      209.44      208.33      5.82 o 
   1   3   8        5.08       10.38      1.33 o 
   2   3   8       88.33       92.75      3.35 o 
   3   3   8        8.10       12.17      2.24 o 
   4   3   8      242.52      246.62      8.13 o 
   5   3   8      270.07      238.64      9.34 o 
   6   3   8     1109.81     1055.21     27.53 o 
   7   3   8       30.33       28.99      3.83 o 
   8   3   8       16.82       17.83      3.20 o 
   9   3   8        1.34        2.32      2.39 o 
  10   3   8        3.39        2.85      2.85 o 
  -9   4   8        7.71        5.32      3.57 o 
  -8   4   8        0.04        5.40      3.13 o 
  -7   4   8       83.42       78.75      6.77 o 
  -6   4   8        5.08        7.81      3.99 o 
  -5   4   8       63.70       58.63      7.45 o 
  -4   4   8       76.48       77.21      5.64 o 
  -3   4   8      303.82      323.52     24.49 o 
  -2   4   8       40.41       40.18      3.12 o 
  -1   4   8      395.10      403.82     11.31 o 
   0   4   8      102.24       86.14      3.36 o 
   1   4   8       76.71      102.26      3.82 o 
   2   4   8      602.63      626.23     15.44 o 
   3   4   8       52.93       45.78      2.39 o 
   4   4   8      102.53      100.17      3.80 o 
   5   4   8       42.72       38.13      2.56 o 
   6   4   8       50.46       51.30      2.91 o 
   7   4   8      372.63      374.48     11.96 o 
   8   4   8        0.96        1.62      1.35 o 
   9   4   8        0.11       -2.26      2.26 o 
  10   4   8        1.89        6.74      4.97 o 
  -8   5   8       11.25       20.40      4.51 o 
  -7   5   8       16.31       18.84      5.86 o 
  -6   5   8       13.32       12.14      3.41 o 
  -5   5   8       17.68       15.96      2.76 o 
  -4   5   8        0.39        0.16      2.04 o 
  -3   5   8        0.08        3.41      2.22 o 
  -2   5   8      161.51      153.23      9.06 o 
  -1   5   8      267.58      276.40      7.51 o 
   0   5   8      188.95      222.19      6.69 o 
   1   5   8      153.34      171.14      5.50 o 
   2   5   8       23.42       22.28      2.49 o 
   3   5   8        2.61        3.24      1.25 o 
   4   5   8        0.55        3.59      3.48 o 
   5   5   8      451.26      413.31     11.99 o 
   6   5   8        0.02        0.63      1.14 o 
   7   5   8      106.38      105.31      4.74 o 
   8   5   8        5.86        8.37      1.90 o 
   9   5   8       14.52       12.82      3.15 o 
  10   5   8        4.58        4.44      3.90 o 
  -8   6   8       30.80       31.80      5.52 o 
  -7   6   8        0.40        6.38      3.07 o 
  -6   6   8       16.55       20.41      7.63 o 
  -5   6   8       28.61       34.30      4.26 o 
  -4   6   8       56.50       54.65      4.82 o 
  -3   6   8       79.63       82.79      7.28 o 
  -2   6   8      294.29      283.93      8.12 o 
  -1   6   8      613.94      695.56     17.80 o 
   0   6   8        3.13       11.98      1.54 o 
   1   6   8      203.24      193.23      6.10 o 
   2   6   8      214.67      183.46      5.89 o 
   3   6   8      110.74      119.13      4.50 o 
   4   6   8       17.62       13.81      2.32 o 
   5   6   8       16.96       18.82      3.14 o 
   6   6   8        6.63        5.72      2.69 o 
   7   6   8       24.01       24.44      2.62 o 
   8   6   8       75.42       70.27      5.88 o 
   9   6   8       54.24       55.84      5.79 o 
  10   6   8        0.94       -3.90      3.90 o 
  -7   7   8       32.23       32.27      4.88 o 
  -6   7   8       67.55       55.92      5.56 o 
  -5   7   8        4.63        4.66      4.61 o 
  -4   7   8        0.01       -2.37      2.37 o 
  -3   7   8       46.97       45.75      5.68 o 
  -2   7   8      368.03      361.03     14.30 o 
  -1   7   8      432.40      419.07     11.47 o 
   0   7   8      257.87      279.11      8.45 o 
   1   7   8        2.66        2.12      3.34 o 
   2   7   8        0.71        4.07      2.21 o 
   3   7   8       14.20       21.57      2.07 o 
   4   7   8      115.96      113.32      4.33 o 
   5   7   8      156.82      153.62      5.51 o 
   6   7   8      109.73      108.00      6.77 o 
   7   7   8        2.04        2.35      2.75 o 
   8   7   8        2.92        2.33      3.99 o 
   9   7   8        8.42        6.96      3.06 o 
  10   7   8        5.53        7.63      4.17 o 
  -7   8   8        2.75        2.08      3.19 o 
  -6   8   8       19.88       27.68      4.70 o 
  -5   8   8       28.23       21.35      3.71 o 
  -4   8   8       26.23       24.62      8.87 o 
  -3   8   8       45.55       36.97      4.32 o 
  -2   8   8       22.50       26.70      5.86 o 
  -1   8   8      212.38      210.06      6.84 o 
   0   8   8        7.38        7.64      1.54 o 
   1   8   8      115.18       94.78      5.48 o 
   2   8   8       42.38       34.58      3.84 o 
   3   8   8       56.87       61.07      6.85 o 
   4   8   8      122.62      179.43     58.65 o 
   5   8   8       37.80       30.44      3.57 o 
   6   8   8       45.25       45.76      4.72 o 
   7   8   8        1.75       -0.82      3.64 o 
   8   8   8       51.70       47.68      7.45 o 
   9   8   8       32.38       39.90      5.31 o 
  10   8   8        1.43       -2.32      2.80 o 
  -6   9   8        2.26        5.30      3.64 o 
  -5   9   8       30.51       22.91      6.30 o 
  -4   9   8        0.08       -1.74      2.32 o 
  -3   9   8        2.90        4.44      3.02 o 
  -2   9   8        9.09        6.18      2.52 o 
  -1   9   8       26.32       27.98      2.21 o 
   0   9   8       19.12       19.78      2.32 o 
   1   9   8        4.25        6.76      2.76 o 
   2   9   8        8.39        7.42      1.39 o 
   3   9   8       59.67       65.51      5.52 o 
   4   9   8      120.19      112.48      7.59 o 
   5   9   8       96.42       94.75      7.54 o 
   6   9   8        0.03        0.13      3.28 o 
   7   9   8       51.56       45.22      4.83 o 
   8   9   8        0.01       -0.56      2.19 o 
   9   9   8        3.77       12.86      4.88 o 
  -5  10   8        0.77        3.25      2.85 o 
  -4  10   8        3.75        0.96      2.50 o 
  -3  10   8        8.77        9.46      3.99 o 
  -2  10   8       74.32       58.72      5.25 o 
  -1  10   8       14.26       17.63      3.02 o 
   0  10   8        7.43       12.30      5.15 o 
   1  10   8        1.46        3.24      1.75 o 
   2  10   8       65.53       70.88      5.86 o 
   3  10   8       15.84       14.74      3.82 o 
   4  10   8       42.70       44.44      5.77 o 
   5  10   8       11.13       14.81      3.56 o 
   6  10   8       27.42       42.11      7.28 o 
   7  10   8        0.66        1.14      2.50 o 
   8  10   8       31.68       37.42      8.52 o 
   9  10   8        5.83        7.36      3.06 o 
  -4  11   8       16.91       12.18     10.20 o 
  -3  11   8        0.01        0.02      2.48 o 
  -2  11   8        0.00        3.55      2.68 o 
  -1  11   8        0.02        1.92      2.07 o 
   0  11   8       37.28       34.39      3.67 o 
   1  11   8       34.10       33.63      3.70 o 
   2  11   8        0.26        0.14      1.87 o 
   3  11   8        3.31        8.01      2.68 o 
   4  11   8       14.80       19.52      3.83 o 
   5  11   8        0.02       -1.63      3.02 o 
   6  11   8        7.26        6.58      3.31 o 
   7  11   8       15.24       18.27      4.50 o 
   8  11   8        1.11        5.96      3.51 o 
  -2  12   8       18.20       24.67      6.03 o 
  -1  12   8        3.81        4.44      3.73 o 
   0  12   8        4.66        7.99      4.97 o 
   1  12   8        1.28        0.39      1.87 o 
   2  12   8        9.96        6.92      2.76 o 
   3  12   8       13.72       13.75      3.64 o 
   4  12   8       10.74       11.19      3.20 o 
   5  12   8        3.64        3.72      2.44 o 
   6  12   8        0.00       -2.16      3.00 o 
   7  12   8       15.23       23.79      5.25 o 
   0  13   8        0.31        0.35      3.90 o 
   1  13   8        9.84       10.29      4.44 o 
   2  13   8       25.33       25.94      4.60 o 
   3  13   8        2.00        0.74      2.25 o 
   4  13   8        0.92        0.23      1.96 o 
   5  13   8        0.04        2.92      2.77 o 
  -4  -9   9        4.11        5.15      4.97 o 
  -3  -9   9        1.36       -0.18      3.02 o 
  -2  -9   9        7.19        6.57      4.97 o 
  -1  -9   9        2.59        7.49      3.26 o 
   0  -9   9        3.69        3.88      2.93 o 
   1  -9   9        7.43        9.23      7.54 o 
  -6  -8   9        0.03       -1.95      4.26 o 
  -5  -8   9        0.06       -3.55      3.55 o 
  -4  -8   9        0.62        0.18      3.19 o 
  -3  -8   9       41.01       45.96      7.72 o 
  -2  -8   9        0.91       -1.60      2.51 o 
  -1  -8   9        2.86        2.08      3.11 o 
   0  -8   9        0.35       -2.48      2.82 o 
   1  -8   9       10.55        8.42      3.61 o 
   2  -8   9       12.05        3.63      3.57 o 
   3  -8   9       11.88       18.43      8.52 o 
  -6  -7   9        0.72        1.95      3.55 o 
  -5  -7   9        8.21        3.81      2.57 o 
  -4  -7   9        7.11       11.56      3.32 o 
  -3  -7   9       40.37       38.30      4.43 o 
  -2  -7   9        0.10        0.35      2.13 o 
  -1  -7   9       10.34       15.85      9.05 o 
   0  -7   9       22.32       23.42      3.76 o 
   1  -7   9       46.14       54.19     11.18 o 
   2  -7   9        0.85       -3.18      3.18 o 
   3  -7   9        5.52        4.91      5.68 o 
   4  -7   9       14.50       17.73      5.15 o 
  -7  -6   9        5.87        6.92      4.97 o 
  -6  -6   9        6.67        7.49      2.40 o 
  -5  -6   9        8.72        4.35      2.78 o 
  -4  -6   9        3.64        4.83      4.44 o 
  -3  -6   9      180.85      181.61     10.85 o 
  -2  -6   9       52.00       45.06      5.68 o 
  -1  -6   9        0.22        0.37      3.64 o 
   0  -6   9       12.16       10.74      3.11 o 
   1  -6   9        3.70        4.55      2.93 o 
   2  -6   9       33.64       25.78      3.79 o 
   3  -6   9       25.32       21.14      4.55 o 
   4  -6   9       12.11       16.56      3.56 o 
   5  -6   9        1.20       -0.15      2.57 o 
   6  -6   9        3.64        0.53      3.02 o 
  -8  -5   9        6.01       11.71      6.03 o 
  -7  -5   9        9.87       14.73      7.36 o 
  -6  -5   9        5.68        9.20      5.56 o 
  -5  -5   9       24.46       23.70      3.25 o 
  -4  -5   9       15.19       41.39     17.16 o 
  -3  -5   9        1.75        3.73      1.94 o 
  -2  -5   9       23.72       14.03      3.13 o 
  -1  -5   9       71.49       73.09      6.52 o 
   0  -5   9        1.67        0.13      1.74 o 
   1  -5   9       78.12       78.22      9.58 o 
   2  -5   9        4.07       11.04      7.99 o 
   3  -5   9       26.80       22.18      4.00 o 
   4  -5   9       12.19       11.22      3.76 o 
   5  -5   9        5.16        5.49      2.88 o 
   6  -5   9       14.60       27.04      5.45 o 
  -8  -4   9        0.74       -0.80      2.40 o 
  -7  -4   9       47.27       39.99      5.48 o 
  -6  -4   9        3.10        0.87      1.65 o 
  -5  -4   9        0.68        0.85      1.57 o 
  -4  -4   9        0.87        1.29      1.56 o 
  -3  -4   9       42.48       47.47      3.24 o 
  -2  -4   9        8.52        7.29      2.07 o 
  -1  -4   9      248.52      227.86     11.09 o 
   0  -4   9        9.10       12.54      5.68 o 
   1  -4   9       87.98       75.49      5.75 o 
   2  -4   9       20.60       17.00      3.26 o 
   3  -4   9       32.23       39.48      7.72 o 
   4  -4   9       19.49       20.84      3.81 o 
   5  -4   9       36.37       29.94      4.32 o 
   6  -4   9       20.91       17.64      4.01 o 
   7  -4   9        0.02       -0.68      2.64 o 
  -9  -3   9       10.19        8.37      6.65 o 
  -8  -3   9        7.88        9.44      3.63 o 
  -7  -3   9        0.24        1.31      2.17 o 
  -6  -3   9        0.58        2.94      2.24 o 
  -5  -3   9        3.19        8.16      2.42 o 
  -4  -3   9        0.20        2.87      1.68 o 
  -3  -3   9       85.25      110.34     13.84 o 
  -2  -3   9        1.13        2.64      1.27 o 
  -1  -3   9       13.11       15.19      1.75 o 
   0  -3   9        3.37        2.90      3.46 o 
   1  -3   9        0.51       -2.48      2.84 o 
   2  -3   9        0.63        3.09      2.47 o 
   3  -3   9       30.71       32.44      4.13 o 
   4  -3   9       72.91       73.38      6.18 o 
   5  -3   9      126.99      124.99     10.03 o 
   6  -3   9        3.65        3.70      2.50 o 
   7  -3   9        4.64        6.93      3.18 o 
   8  -3   9       34.98       26.09     10.03 o 
  -9  -2   9        3.15        7.65      3.66 o 
  -8  -2   9        0.44        3.66      2.50 o 
  -7  -2   9        0.01        3.80      3.64 o 
  -6  -2   9      186.31      198.94     11.48 o 
  -5  -2   9        1.79       -2.00      2.00 o 
  -4  -2   9       53.74       50.37      3.28 o 
  -3  -2   9        3.31        3.34      2.14 o 
  -2  -2   9       46.06       70.96      4.31 o 
  -1  -2   9       30.44       28.46      5.95 o 
   0  -2   9      498.18      496.65     31.77 o 
   1  -2   9        3.79        3.66      2.04 o 
   2  -2   9       80.69       68.04      5.59 o 
   3  -2   9      102.73      100.72      7.90 o 
   4  -2   9       77.86       80.07     10.03 o 
   5  -2   9        0.23       12.60      4.44 o 
   6  -2   9       71.41       62.68      8.25 o 
   7  -2   9        7.02        6.73      3.37 o 
   8  -2   9        0.43        0.10      3.73 o 
  -9  -1   9        0.89        0.26      2.75 o 
  -8  -1   9        0.46       -0.96      2.36 o 
  -7  -1   9       15.34       15.01      3.50 o 
  -6  -1   9       27.20       25.05      4.20 o 
  -5  -1   9      110.24      113.45      4.77 o 
  -4  -1   9       16.55       20.31      2.07 o 
  -3  -1   9       85.17       87.34      3.97 o 
  -2  -1   9      135.42      146.80      5.28 o 
  -1  -1   9       47.32       55.25      2.85 o 
   0  -1   9       92.46       96.82      3.55 o 
   1  -1   9        0.65        4.47      2.30 o 
   2  -1   9       91.79       86.39      6.92 o 
   3  -1   9       16.67       19.52      4.79 o 
   4  -1   9       26.57       35.35      3.81 o 
   5  -1   9        9.72       17.33      3.24 o 
   6  -1   9        0.07       -3.02      3.02 o 
   7  -1   9      115.62      120.18      9.33 o 
   8  -1   9        5.92        8.15      9.76 o 
   9  -1   9        0.06        5.26      3.51 o 
  -9   0   9        0.11        3.40      3.23 o 
  -8   0   9       28.80       33.91      7.54 o 
  -7   0   9       70.16       63.22      7.10 o 
  -6   0   9        0.03       -0.62      2.13 o 
  -5   0   9       17.42       20.83      3.45 o 
  -4   0   9        2.45        4.06      1.21 o 
  -3   0   9       11.14       10.98      2.92 o 
  -2   0   9      115.77      118.40      6.99 o 
  -1   0   9      516.28      557.47     22.54 o 
   0   0   9       14.19       16.93      1.45 o 
   1   0   9       84.32       74.44      2.54 o 
   2   0   9      112.48      106.68      6.47 o 
   3   0   9      193.36      194.08      9.38 o 
   4   0   9       97.96      100.47      7.28 o 
   5   0   9       74.54       78.68      7.19 o 
   6   0   9       34.13       29.29     10.03 o 
   7   0   9        1.27        0.09      2.93 o 
   8   0   9        3.66        4.53      4.35 o 
   9   0   9        5.58       -0.22      5.68 o 
  -9   1   9       20.97       19.29      4.87 o 
  -8   1   9        0.96        0.37      4.44 o 
  -7   1   9        1.84        1.60      2.34 o 
  -6   1   9       13.36       21.26      4.17 o 
  -5   1   9       81.24       81.96      5.77 o 
  -4   1   9       14.61       13.49      1.50 o 
  -3   1   9        1.32        1.90      0.92 o 
  -2   1   9      501.74      521.66     13.49 o 
  -1   1   9      174.06      177.53      5.78 o 
   0   1   9        7.72        8.59      1.21 o 
   1   1   9      145.55      131.62      4.07 o 
   2   1   9       54.69       49.19      4.59 o 
   3   1   9      257.81      274.22     15.44 o 
   4   1   9        0.66        3.73      3.02 o 
   5   1   9       41.73       39.11      5.77 o 
   6   1   9       11.61       15.86      3.56 o 
   7   1   9      282.96      299.03     16.11 o 
   8   1   9        3.00       -2.40      2.93 o 
   9   1   9       31.08       35.57      4.90 o 
  -9   2   9        0.93        3.02      2.93 o 
  -8   2   9        0.37       -0.56      2.63 o 
  -7   2   9        0.13        2.28      2.26 o 
  -6   2   9      120.40      105.98      7.33 o 
  -5   2   9        3.46        3.09      2.19 o 
  -4   2   9       51.06       54.14      4.76 o 
  -3   2   9       49.19       51.99      3.68 o 
  -2   2   9       94.20       89.04      5.24 o 
  -1   2   9       44.37       45.09      2.32 o 
   0   2   9      291.43      268.33      7.16 o 
   1   2   9      203.31      193.24      7.65 o 
   2   2   9       18.07       17.45      1.44 o 
   3   2   9      230.65      231.45      6.20 o 
   4   2   9       46.23       29.13      1.73 o 
   5   2   9      148.82      160.36      9.08 o 
   6   2   9       26.52       37.85      5.32 o 
   7   2   9        6.05        7.28      5.59 o 
   8   2   9       62.99       68.61      6.17 o 
   9   2   9        5.07        6.57      3.26 o 
  10   2   9       12.03       19.61      4.30 o 
  -9   3   9        0.51        0.31      4.26 o 
  -8   3   9        7.36        8.80      3.73 o 
  -7   3   9        4.22        7.10      4.17 o 
  -6   3   9        7.22        9.31      3.55 o 
  -5   3   9       12.03       10.83      3.01 o 
  -4   3   9       69.85       69.03      5.64 o 
  -3   3   9       15.08       20.60      2.72 o 
  -2   3   9        5.14        5.68      1.59 o 
  -1   3   9       23.04       20.83      1.79 o 
   0   3   9        1.59        2.93      1.36 o 
   1   3   9       72.86       65.46      2.97 o 
   2   3   9       88.44       97.39      3.92 o 
   3   3   9        9.02        9.92      2.14 o 
   4   3   9      236.94      218.91      6.59 o 
   5   3   9       10.84       10.05      1.35 o 
   6   3   9      106.22       90.92      7.31 o 
   7   3   9        0.78        1.84      2.13 o 
   8   3   9       67.19       90.82      8.52 o 
   9   3   9       17.78       21.39      4.32 o 
  10   3   9       30.79       39.57      8.52 o 
  -8   4   9        4.90       -0.75      2.63 o 
  -7   4   9       67.67       53.61      6.13 o 
  -6   4   9        0.19        2.87      2.30 o 
  -5   4   9       39.20       45.24     15.00 o 
  -4   4   9       63.32       64.62      5.01 o 
  -3   4   9        0.65        2.22      1.82 o 
  -2   4   9       33.45       32.99      2.60 o 
  -1   4   9      779.32      731.27     18.03 o 
   0   4   9      386.18      377.75     10.54 o 
   1   4   9      111.02      110.58      4.36 o 
   2   4   9        3.66       12.84      2.48 o 
   3   4   9      127.38      119.01      6.12 o 
   4   4   9       43.48       45.27      2.74 o 
   5   4   9       10.27       14.05      1.78 o 
   6   4   9       24.15       28.74      2.59 o 
   7   4   9        2.44        5.06      3.03 o 
   8   4   9       24.58       28.82      4.32 o 
   9   4   9       43.36       45.61      4.93 o 
  10   4   9      101.98       94.23     11.71 o 
  -8   5   9        5.16        6.22      3.51 o 
  -7   5   9        2.14       -1.30      2.57 o 
  -6   5   9       34.02       39.39      4.47 o 
  -5   5   9       68.11       66.68      5.95 o 
  -4   5   9        0.06       12.05      4.88 o 
  -3   5   9       77.50       91.16      5.88 o 
  -2   5   9      374.56      334.09      9.05 o 
  -1   5   9        7.22        5.76      1.29 o 
   0   5   9      142.87      149.32      5.38 o 
   1   5   9       74.72       81.82      3.97 o 
   2   5   9       27.19       36.50      3.71 o 
   3   5   9       86.33       89.97      4.15 o 
   4   5   9       19.99       21.72      2.20 o 
   5   5   9        0.52        1.98      1.35 o 
   6   5   9      252.18      240.84      8.45 o 
   7   5   9        8.76       11.80      1.87 o 
   8   5   9        1.08        2.58      1.51 o 
   9   5   9       41.70       43.30      7.10 o 
  10   5   9        0.03        0.18      3.02 o 
  -7   6   9        2.68        3.72      2.50 o 
  -6   6   9        1.27        1.22      4.79 o 
  -5   6   9       24.76       20.96      3.83 o 
  -4   6   9       80.05       83.64      5.84 o 
  -3   6   9       11.76        8.28      5.15 o 
  -2   6   9       13.87       28.07      6.74 o 
  -1   6   9      107.18      106.94      5.38 o 
   0   6   9      358.73      358.54     10.32 o 
   1   6   9      103.86      108.51      4.55 o 
   2   6   9        7.95        7.69      1.87 o 
   3   6   9        0.45        0.14      1.49 o 
   4   6   9       17.02       25.16      2.33 o 
   5   6   9       80.00       74.69      3.58 o 
   6   6   9      148.06      135.17      9.41 o 
   7   6   9        0.04       -2.10      2.10 o 
   8   6   9       20.08       16.69      2.77 o 
   9   6   9       72.19       71.87      9.23 o 
  10   6   9        3.04        4.97      4.97 o 
  -7   7   9       10.24        8.71      3.51 o 
  -6   7   9        9.44        4.05      3.00 o 
  -5   7   9       17.61       19.63      3.83 o 
  -4   7   9       25.04       20.71      3.76 o 
  -3   7   9        5.19        4.22      4.97 o 
  -2   7   9       10.42       18.98      5.94 o 
  -1   7   9       41.63       33.70      2.40 o 
   0   7   9        7.45        6.04      1.47 o 
   1   7   9        6.75        8.18      1.60 o 
   2   7   9        9.93       10.87      1.89 o 
   3   7   9       47.81       56.65      3.05 o 
   4   7   9      104.38      117.04      6.34 o 
   5   7   9      112.07       97.19      4.35 o 
   6   7   9       51.07       51.64      4.58 o 
   7   7   9      114.62      100.17      7.03 o 
   8   7   9        5.21        1.53      2.93 o 
   9   7   9        2.16        0.20      2.13 o 
  -6   8   9        3.15       -0.53      2.64 o 
  -5   8   9       23.63       22.86      3.92 o 
  -4   8   9       16.16       18.06      3.70 o 
  -3   8   9       28.13       35.02      8.96 o 
  -2   8   9       51.76       50.06      8.25 o 
  -1   8   9       69.36       55.27      6.21 o 
   0   8   9        1.56        1.97      1.28 o 
   1   8   9       18.13       16.95      2.08 o 
   2   8   9       80.85       92.57      4.22 o 
   3   8   9        0.02        1.08      1.20 o 
   4   8   9       13.41       15.57      1.83 o 
   5   8   9       70.25       67.31      9.58 o 
   6   8   9       36.29       40.67      4.52 o 
   7   8   9        5.58        2.84      2.26 o 
   8   8   9       11.17       18.49      4.17 o 
   9   8   9        4.15        1.32      2.44 o 
  -5   9   9        1.12        3.28      3.64 o 
  -4   9   9        0.17       -1.85      2.50 o 
  -3   9   9       20.42       23.04      3.90 o 
  -2   9   9        0.02       -0.10      1.92 o 
  -1   9   9      115.76      125.82      9.41 o 
   0   9   9       30.60       22.00      5.44 o 
   1   9   9       18.75       17.40      2.13 o 
   2   9   9       18.91       13.87      1.88 o 
   3   9   9      112.23      116.45      7.40 o 
   4   9   9        8.03        8.14      7.54 o 
   5   9   9        5.93        5.20      2.19 o 
   6   9   9       60.89       49.85      5.59 o 
   7   9   9       76.18       76.76      6.38 o 
   8   9   9        0.38        0.76      2.25 o 
   9   9   9        8.39        7.97      6.48 o 
  -4  10   9        2.13        2.28      5.41 o 
  -3  10   9        1.67        4.03      2.80 o 
  -2  10   9        0.67        1.73      2.19 o 
  -1  10   9       25.71       19.75      3.18 o 
   0  10   9        0.03        0.04      1.39 o 
   1  10   9        9.65        8.14      2.43 o 
   2  10   9       66.29       64.94      5.01 o 
   3  10   9       30.20       27.14      9.41 o 
   4  10   9        1.66       -0.86      2.19 o 
   5  10   9       33.51       33.47     10.47 o 
   6  10   9       22.57       19.45      4.01 o 
   7  10   9       32.86       27.83      4.43 o 
   8  10   9       24.13       22.27      4.80 o 
  -3  11   9        0.35        3.47      4.97 o 
  -2  11   9       39.71       47.96      5.41 o 
  -1  11   9        0.54        3.55      3.37 o 
   0  11   9       13.80       18.99      6.03 o 
   1  11   9        3.56        7.73      3.82 o 
   2  11   9        8.36       17.95      4.17 o 
   3  11   9       27.77       33.94      4.70 o 
   4  11   9       12.93       13.50      4.26 o 
   5  11   9        1.10        5.81      3.07 o 
   6  11   9        0.32       -2.64      2.64 o 
   7  11   9        3.37        2.29      3.13 o 
  -2  12   9        1.67        6.21      5.50 o 
  -1  12   9        0.03        0.53      2.31 o 
   0  12   9       25.19       43.12      7.10 o 
   1  12   9        0.02        3.37      4.26 o 
   2  12   9        0.58       -0.80      2.30 o 
   3  12   9       21.73       11.96      3.36 o 
   4  12   9        3.89       10.39      6.30 o 
   5  12   9       11.05       17.18      3.79 o 
   6  12   9        9.72        5.17      6.39 o 
   1  13   9        8.96       -3.55      4.79 o 
   2  13   9        1.22       -4.44      4.61 o 
   3  13   9       19.56       19.82      4.64 o 
   4  13   9        1.32        1.37      4.88 o 
  -4  -8  10       34.40       25.38      7.10 o 
  -3  -8  10        0.11       -1.24      3.73 o 
  -2  -8  10       14.04       15.45      4.20 o 
  -1  -8  10        5.65        3.81      4.26 o 
   0  -8  10        7.73       15.63      6.30 o 
   1  -8  10        1.78        0.42      4.61 o 
  -5  -7  10       16.30        6.92      4.44 o 
  -4  -7  10        0.37        5.68      3.14 o 
  -3  -7  10        9.16       11.74      6.65 o 
  -2  -7  10        2.03        1.31      2.57 o 
  -1  -7  10        5.22        2.11      2.75 o 
   0  -7  10       23.21       17.60      4.31 o 
   1  -7  10        2.54        4.39      6.92 o 
   2  -7  10       33.09       39.71      5.63 o 
   3  -7  10        0.79        5.82      3.74 o 
  -6  -6  10       24.60       25.65      4.70 o 
  -5  -6  10        0.03        0.00      2.13 o 
  -4  -6  10       23.26       15.74      3.61 o 
  -3  -6  10        4.71        9.35      3.20 o 
  -2  -6  10        4.80        5.84      2.88 o 
  -1  -6  10        1.29       -1.12      2.13 o 
   0  -6  10       47.70       54.04      6.59 o 
   1  -6  10        8.76        5.73      5.41 o 
   2  -6  10       45.78       34.17      5.01 o 
   3  -6  10        3.27        9.87      6.21 o 
   4  -6  10        0.46       -3.55      5.15 o 
   5  -6  10        9.06       12.65      4.70 o 
  -7  -5  10        4.44        3.77      3.37 o 
  -6  -5  10        5.38        7.75      2.75 o 
  -5  -5  10        0.42        2.19      2.08 o 
  -4  -5  10       23.15       16.68      2.59 o 
  -3  -5  10        0.15        4.26      3.55 o 
  -2  -5  10       11.02       18.68      3.74 o 
  -1  -5  10        6.09        5.08      2.64 o 
   0  -5  10        0.08       -1.00      2.47 o 
   1  -5  10       12.70       18.42      4.08 o 
   2  -5  10      133.23      126.53      8.95 o 
   3  -5  10       18.40       16.43      3.88 o 
   4  -5  10       33.23       39.60      6.48 o 
   5  -5  10        1.70        3.12      3.00 o 
   6  -5  10        0.68        7.18      3.38 o 
  -8  -4  10        2.07       -0.97      2.90 o 
  -7  -4  10       17.36       21.31      4.67 o 
  -6  -4  10        1.51        2.10      2.63 o 
  -5  -4  10      106.85       95.04      5.52 o 
  -4  -4  10        1.84       -0.88      1.46 o 
  -3  -4  10        1.53       -1.44      1.80 o 
  -2  -4  10       15.22       22.10      3.20 o 
  -1  -4  10        3.15       10.55      3.82 o 
   0  -4  10       10.79       24.14      3.99 o 
   1  -4  10       26.12       33.47      4.75 o 
   2  -4  10       23.06       29.16      9.05 o 
   3  -4  10      144.48      135.03     10.05 o 
   4  -4  10       94.32       96.99      8.27 o 
   5  -4  10       12.40       18.21      7.28 o 
   6  -4  10        1.08       -2.10      3.20 o 
  -8  -3  10        0.53        3.69      3.73 o 
  -7  -3  10        1.20       -0.89      2.64 o 
  -6  -3  10       62.40       65.45      7.19 o 
  -5  -3  10       74.64       63.38      4.10 o 
  -4  -3  10        0.51        1.20      2.00 o 
  -3  -3  10        0.29        8.93      4.95 o 
  -2  -3  10       12.94       21.53      3.69 o 
  -1  -3  10       24.21       25.14      3.31 o 
   0  -3  10       26.69       22.20      4.79 o 
   1  -3  10       29.58       27.45      3.83 o 
   2  -3  10        3.69        8.68      2.55 o 
   3  -3  10        2.15        6.69     10.56 o 
   4  -3  10        2.24       12.44      7.01 o 
   5  -3  10       11.17       18.18      4.53 o 
   6  -3  10       33.75       25.77      4.75 o 
   7  -3  10        0.03       -3.45      4.61 o 
  -8  -2  10       21.71       31.90     11.18 o 
  -7  -2  10        4.52       98.28     53.15 o 
  -6  -2  10        0.59        8.16      4.44 o 
  -5  -2  10       10.91       12.42      2.29 o 
  -4  -2  10       16.76       17.37      3.38 o 
  -3  -2  10       61.26       62.24      4.40 o 
  -2  -2  10       65.04       68.64      4.90 o 
  -1  -2  10        0.94        0.50      1.83 o 
   0  -2  10       51.29       60.55      4.95 o 
   1  -2  10       28.17       29.05      5.94 o 
   2  -2  10       51.34       44.59      4.43 o 
   3  -2  10       95.10       95.92      6.96 o 
   4  -2  10        0.08        8.40      7.99 o 
   5  -2  10        7.48       13.57      4.26 o 
   6  -2  10        0.34        2.13      4.26 o 
   7  -2  10       14.40       17.28      4.44 o 
   8  -2  10        0.38        2.03      3.26 o 
  -8  -1  10       11.72       17.80     11.62 o 
  -7  -1  10       15.44       20.95      4.39 o 
  -6  -1  10        6.87       17.57      8.34 o 
  -5  -1  10        8.23        6.48      2.93 o 
  -4  -1  10        1.16       -1.35      1.35 o 
  -3  -1  10       62.25       69.66      3.90 o 
  -2  -1  10      140.03      137.04      6.99 o 
  -1  -1  10       97.03      118.52      6.56 o 
   0  -1  10        1.78        2.87      3.64 o 
   1  -1  10      165.54      162.86     12.07 o 
   2  -1  10       15.09       21.93      8.52 o 
   3  -1  10       24.83       21.81      3.73 o 
   4  -1  10      107.09      111.48      9.05 o 
   5  -1  10        0.28        0.22      1.90 o 
   6  -1  10       94.78      100.63     10.12 o 
   7  -1  10        1.64        1.18      2.73 o 
   8  -1  10        5.84        3.94      3.00 o 
  -8   0  10        0.79        1.35      2.88 o 
  -7   0  10       23.51       21.22      4.45 o 
  -6   0  10        6.14       11.43      3.28 o 
  -5   0  10        6.54       14.54      3.31 o 
  -4   0  10       27.84       28.96      3.40 o 
  -3   0  10      277.94      278.71      8.93 o 
  -2   0  10      115.37      107.01      4.66 o 
  -1   0  10      318.60      314.50      9.55 o 
   0   0  10       61.46       54.85      4.68 o 
   1   0  10      104.55      112.01      7.01 o 
   2   0  10      157.48      158.88      8.95 o 
   3   0  10        5.98       19.69      7.45 o 
   4   0  10       19.02       24.26      6.21 o 
   5   0  10       26.56       32.63      6.48 o 
   6   0  10       69.69       84.79      7.33 o 
   7   0  10        0.81        0.05      2.12 o 
   8   0  10        4.34        7.62      3.38 o 
   9   0  10        0.82        1.21      3.07 o 
  -8   1  10        5.46       10.71      3.92 o 
  -7   1  10       18.61       30.95      5.15 o 
  -6   1  10        2.46        3.39      2.39 o 
  -5   1  10       25.65       26.25      4.09 o 
  -4   1  10        1.19        6.20      7.10 o 
  -3   1  10       32.47       32.07      4.97 o 
  -2   1  10        7.13        7.73      1.47 o 
  -1   1  10        4.10        7.12      1.44 o 
   0   1  10      220.73      215.06      6.84 o 
   1   1  10       84.80       84.51      3.23 o 
   2   1  10       59.76       63.72      5.33 o 
   3   1  10       14.29       10.00      2.73 o 
   4   1  10        8.87        9.17      2.93 o 
   5   1  10      293.52      285.28     14.11 o 
   6   1  10        7.65        7.28      2.66 o 
   7   1  10       39.50       41.43      6.57 o 
   8   1  10        0.09       -3.07      3.46 o 
   9   1  10        2.06        0.90      5.59 o 
  -8   2  10       23.86       24.12      5.07 o 
  -7   2  10        0.09       -1.34      2.26 o 
  -6   2  10        3.54        6.00      2.95 o 
  -5   2  10        0.20        1.03      1.74 o 
  -4   2  10       69.19       65.85      5.00 o 
  -3   2  10       26.16       20.28      1.77 o 
  -2   2  10      347.26      370.26     10.92 o 
  -1   2  10        5.08        5.83      1.39 o 
   0   2  10       76.74       76.19      5.05 o 
   1   2  10      173.74      157.21      6.94 o 
   2   2  10      338.22      308.78     13.64 o 
   3   2  10       27.04       27.15      4.79 o 
   4   2  10       94.41       85.53      9.76 o 
   5   2  10       14.79       21.13      3.70 o 
   6   2  10       19.51       27.80      6.21 o 
   7   2  10        2.17       -2.93      3.90 o 
   8   2  10       46.52       48.57      5.66 o 
   9   2  10       12.29       22.85      5.15 o 
  -8   3  10        0.85       -1.65      2.68 o 
  -7   3  10        0.08       -0.35      2.13 o 
  -6   3  10       51.76       53.71      5.56 o 
  -5   3  10        0.05       -1.50      3.55 o 
  -4   3  10        0.97        1.98      2.07 o 
  -3   3  10        0.04        1.44      1.86 o 
  -2   3  10      175.50      179.02      9.07 o 
  -1   3  10      486.18      480.24     18.73 o 
   0   3  10      404.70      394.02     11.15 o 
   1   3  10        0.10        4.15      2.74 o 
   2   3  10        4.43       11.80      3.58 o 
   3   3  10        3.58        4.29      2.56 o 
   4   3  10      369.20      349.88      9.97 o 
   5   3  10       96.18      118.57      6.64 o 
   6   3  10        1.12        2.66      3.37 o 
   7   3  10        0.39        1.60      2.84 o 
   8   3  10       46.10       40.83      5.57 o 
   9   3  10        2.13        4.88      4.61 o 
  -8   4  10        3.11       -3.02      3.26 o 
  -7   4  10        6.27        6.12      4.17 o 
  -6   4  10        0.33        1.57      4.35 o 
  -5   4  10        2.55        2.75      3.90 o 
  -4   4  10       79.85       79.23      6.04 o 
  -3   4  10       60.66       63.64      8.25 o 
  -2   4  10       94.33       89.69      6.84 o 
  -1   4  10      116.33      121.39      6.57 o 
   0   4  10       23.84       21.49      2.02 o 
   1   4  10      148.80      162.49      6.25 o 
   2   4  10       69.41       79.50      3.88 o 
   3   4  10      160.84      161.84      8.91 o 
   4   4  10        1.23        2.68      1.26 o 
   5   4  10       12.15        9.27      2.10 o 
   6   4  10       12.98       16.92      3.00 o 
   7   4  10       68.23       70.28      6.24 o 
   8   4  10       33.50       38.19      5.59 o 
   9   4  10        3.99       10.12      5.68 o 
  -7   5  10        6.41       15.29      4.39 o 
  -6   5  10       21.26       16.23      3.54 o 
  -5   5  10       33.65       28.45      3.74 o 
  -4   5  10       29.55       31.40      4.97 o 
  -3   5  10        3.77        1.79      3.82 o 
  -2   5  10        2.65        1.97      2.07 o 
  -1   5  10       18.11       21.41      2.29 o 
   0   5  10      178.77      185.72      6.77 o 
   1   5  10       46.57       51.78      3.04 o 
   2   5  10        0.98        1.02      1.33 o 
   3   5  10       56.12       53.91      3.09 o 
   4   5  10       22.80       33.29      4.08 o 
   5   5  10       51.70       57.39      3.42 o 
   6   5  10       10.44       10.03      2.62 o 
   7   5  10       36.53       36.03      5.41 o 
   8   5  10       24.51       28.23      3.91 o 
   9   5  10        0.45       -0.71      3.73 o 
  -7   6  10        0.36        3.89      5.86 o 
  -6   6  10       12.04       17.39      4.17 o 
  -5   6  10        3.07        7.05      8.43 o 
  -4   6  10       26.38       31.94      6.57 o 
  -3   6  10       51.19       60.84      5.52 o 
  -2   6  10      253.48      257.18     12.59 o 
  -1   6  10       61.01       46.71      4.80 o 
   0   6  10        0.91        2.42      2.86 o 
   1   6  10        2.26        8.42      3.32 o 
   2   6  10       56.52       60.11      3.65 o 
   3   6  10       76.78       71.49      4.61 o 
   4   6  10       99.84       96.21      7.23 o 
   5   6  10        9.25       11.39      3.34 o 
   6   6  10       33.05       33.38      2.81 o 
   7   6  10        1.10        7.26      1.86 o 
   8   6  10       78.05       73.65      9.94 o 
   9   6  10        3.26       -1.95      4.08 o 
  -6   7  10       13.60       12.69      4.26 o 
  -5   7  10        0.01       -1.18      2.17 o 
  -4   7  10       12.74       15.69      3.37 o 
  -3   7  10       12.60       20.28      6.74 o 
  -2   7  10       14.98       20.01      3.23 o 
  -1   7  10       92.15       78.77      3.71 o 
   0   7  10       15.74       15.45      2.30 o 
   1   7  10        2.46       -1.14      1.44 o 
   2   7  10        4.46        3.91      2.55 o 
   3   7  10       49.20       41.95      3.09 o 
   4   7  10       21.44       23.10      2.58 o 
   5   7  10        7.28        1.03      2.48 o 
   6   7  10       45.32       38.59      5.59 o 
   7   7  10       24.52       14.98      3.31 o 
   8   7  10        2.71        0.35      2.75 o 
   9   7  10        1.64       -0.71      3.19 o 
  -6   8  10        1.74       -0.51      2.37 o 
  -5   8  10        0.36        1.36      6.12 o 
  -4   8  10        0.23        2.71      2.70 o 
  -3   8  10       23.76       25.37      3.99 o 
  -2   8  10        2.19        2.01      2.22 o 
  -1   8  10       22.05       20.98      6.48 o 
   0   8  10        1.66        1.93      1.80 o 
   1   8  10       17.74       23.24      2.52 o 
   2   8  10       54.99       46.95      4.54 o 
   3   8  10       65.92       67.84      7.37 o 
   4   8  10        0.99        5.68      2.17 o 
   5   8  10       74.56       67.25      5.27 o 
   6   8  10       18.63       19.20      6.30 o 
   7   8  10        9.19        7.46      3.07 o 
   8   8  10       11.27       17.92      3.63 o 
   9   8  10        0.00       -3.55      4.61 o 
  -5   9  10        3.82        0.57      2.34 o 
  -4   9  10        1.19        1.53      5.15 o 
  -3   9  10       29.75       32.63      7.19 o 
  -2   9  10        0.46       -0.65      1.94 o 
  -1   9  10        3.15        4.11      2.39 o 
   0   9  10       23.75       22.80      2.82 o 
   1   9  10       24.86       24.35      3.48 o 
   2   9  10        0.17        5.66      5.35 o 
   3   9  10        3.19        2.44      2.04 o 
   4   9  10       28.77       20.27      8.16 o 
   5   9  10        0.01        1.05      3.02 o 
   6   9  10       21.80       14.19      3.20 o 
   7   9  10        0.97        1.74      2.55 o 
   8   9  10       24.42       24.24      4.33 o 
  -4  10  10        5.01       14.99     11.80 o 
  -3  10  10        0.61        3.95      2.63 o 
  -2  10  10        1.40        2.73      2.60 o 
  -1  10  10       46.81       60.74      7.28 o 
   0  10  10       16.42       15.82      2.95 o 
   1  10  10       12.23       14.24      4.17 o 
   2  10  10        1.73       -0.72      2.07 o 
   3  10  10       11.94       11.02      3.82 o 
   4  10  10       32.04       27.55      4.20 o 
   5  10  10       10.43        9.75      5.41 o 
   6  10  10        1.96        5.15      4.26 o 
   7  10  10       12.89       14.82      3.70 o 
  -3  11  10        1.73       19.34      6.57 o 
  -2  11  10        2.00       -5.15      5.15 o 
  -1  11  10        3.30       -0.18      2.84 o 
   0  11  10       13.46        6.39      3.90 o 
   1  11  10       28.59       33.36      7.28 o 
   2  11  10        0.02        1.45      3.64 o 
   3  11  10        1.24        4.04      2.70 o 
   4  11  10        0.01        2.68      2.47 o 
   5  11  10        0.42       -1.88      3.55 o 
   6  11  10        7.94        9.83      3.38 o 
  -1  12  10        9.45       10.47      4.97 o 
   0  12  10       10.18       19.17      6.57 o 
   1  12  10        0.98        5.86      4.79 o 
   2  12  10        0.09        4.61      4.44 o 
   3  12  10        9.67        5.30      3.82 o 
   4  12  10       32.05       31.98      5.41 o 
   5  12  10        0.08       -0.03      2.37 o 
  -3  -7  11        4.95        2.28      3.00 o 
  -2  -7  11       12.13       18.37      4.70 o 
  -1  -7  11        0.07       -2.76      3.07 o 
   0  -7  11        2.59        1.80      2.93 o 
   1  -7  11        7.95        0.86      3.26 o 
  -5  -6  11       10.80       10.78      6.74 o 
  -4  -6  11        7.78        2.96      2.85 o 
  -3  -6  11        3.09        4.98      2.81 o 
  -2  -6  11       42.46       29.57      5.05 o 
  -1  -6  11        0.20        0.49      2.44 o 
   0  -6  11        1.35       -3.38      3.38 o 
   1  -6  11        0.18        1.36      3.06 o 
   2  -6  11        0.09       -2.51      2.85 o 
   3  -6  11       44.71       51.44      6.69 o 
  -6  -5  11        9.40        7.63      5.50 o 
  -5  -5  11       28.96       25.81      6.74 o 
  -4  -5  11       19.96       20.91      4.01 o 
  -3  -5  11       11.37       17.06      3.83 o 
  -2  -5  11        0.76        5.07      2.98 o 
  -1  -5  11        0.90        2.11      2.37 o 
   0  -5  11        6.86       10.64      6.30 o 
   1  -5  11        1.98        2.84      2.76 o 
   2  -5  11        0.05        1.17      3.19 o 
   3  -5  11        3.01       11.71      6.03 o 
   4  -5  11        0.72        1.61      2.85 o 
  -7  -4  11       11.96       11.51      7.01 o 
  -6  -4  11        7.50       11.73      3.99 o 
  -5  -4  11       42.84       44.25      4.26 o 
  -4  -4  11        1.32        2.82      2.43 o 
  -3  -4  11        2.04        2.31      3.19 o 
  -2  -4  11        3.33        8.80      9.58 o 
  -1  -4  11       70.27       67.77      6.31 o 
   0  -4  11        1.04        4.23      2.63 o 
   1  -4  11        0.62        2.59      3.02 o 
   2  -4  11       14.39       22.88      4.50 o 
   3  -4  11       20.60       18.68      4.47 o 
   4  -4  11        0.02       -0.18      2.38 o 
   5  -4  11       17.38       18.64      4.57 o 
  -7  -3  11        2.35        2.03      2.85 o 
  -6  -3  11       11.33       14.23      3.88 o 
  -5  -3  11        3.24        2.74      2.02 o 
  -4  -3  11       14.30       12.79      3.06 o 
  -3  -3  11       11.16       12.23      3.19 o 
  -2  -3  11       96.79       91.75      7.40 o 
  -1  -3  11       27.55       38.59      4.69 o 
   0  -3  11       19.96       16.67      4.70 o 
   1  -3  11        7.65       12.06      3.32 o 
   2  -3  11       22.50       28.82      4.55 o 
   3  -3  11       11.38       14.23      7.90 o 
   4  -3  11       35.67       31.60      4.85 o 
   5  -3  11        0.51        2.00      4.70 o 
   6  -3  11       11.15        9.11      8.16 o 
  -7  -2  11        0.27       -1.24      3.02 o 
  -6  -2  11        5.84        6.75      4.17 o 
  -5  -2  11        0.02       -2.06      2.37 o 
  -4  -2  11       99.00       88.64      5.20 o 
  -3  -2  11       41.42       37.28      3.22 o 
  -2  -2  11        0.54        2.14      2.26 o 
  -1  -2  11        0.54        1.06      2.13 o 
   0  -2  11      219.43      205.84     10.64 o 
   1  -2  11        5.18       -0.07      1.86 o 
   2  -2  11        8.90        7.93      2.80 o 
   3  -2  11        4.61        5.83      3.00 o 
   4  -2  11        4.63        6.65      3.31 o 
   5  -2  11       35.03       36.73      5.16 o 
   6  -2  11        0.09       -2.52      3.11 o 
   7  -2  11        0.84       -2.33      2.98 o 
  -8  -1  11        2.14        2.00      3.32 o 
  -7  -1  11        0.51        1.86      3.99 o 
  -6  -1  11        2.10        1.17      2.63 o 
  -5  -1  11       12.97       14.94      4.08 o 
  -4  -1  11       29.47       28.87      4.57 o 
  -3  -1  11        2.58        4.39      2.39 o 
  -2  -1  11        1.27        0.40      1.41 o 
  -1  -1  11       55.74       52.52      7.36 o 
   0  -1  11       11.71        5.01      2.55 o 
   1  -1  11       96.66       92.10      6.33 o 
   2  -1  11       12.36       14.22      2.94 o 
   3  -1  11        6.94        6.46      3.00 o 
   4  -1  11       43.47       42.68      6.92 o 
   5  -1  11        1.19       -0.61      2.47 o 
   6  -1  11       16.35       16.59      4.26 o 
   7  -1  11        2.65        5.68      4.35 o 
  -8   0  11        3.33        0.98      3.14 o 
  -7   0  11       13.30       17.05      6.39 o 
  -6   0  11        4.04        1.08      2.70 o 
  -5   0  11       16.62       15.00      3.57 o 
  -4   0  11       28.17       36.99      5.32 o 
  -3   0  11       13.89       14.44      2.07 o 
  -2   0  11        0.31        1.31      1.35 o 
  -1   0  11      255.57      245.65     10.78 o 
   0   0  11       40.86       58.74     11.36 o 
   1   0  11       25.11       37.28      7.01 o 
   2   0  11        0.19        4.25      5.86 o 
   3   0  11        6.59        6.70      2.85 o 
   4   0  11        1.20       -0.62      2.25 o 
   5   0  11       26.76       29.79      8.87 o 
   6   0  11       21.55       21.45      4.47 o 
   7   0  11        1.21       -2.88      2.88 o 
   8   0  11        7.20        6.24      3.44 o 
  -8   1  11       28.29       36.70      7.90 o 
  -7   1  11        0.82        3.37      2.64 o 
  -6   1  11        3.91        5.59      3.82 o 
  -5   1  11       28.65       25.83      4.07 o 
  -4   1  11        0.07        3.48      2.39 o 
  -3   1  11       29.32       24.71      2.39 o 
  -2   1  11        0.16        0.19      1.15 o 
  -1   1  11       28.44       32.62      3.24 o 
   0   1  11       18.46       19.68      1.84 o 
   1   1  11       88.05       85.81      5.58 o 
   2   1  11        3.19        4.55      2.47 o 
   3   1  11      436.69      417.45     19.64 o 
   4   1  11        0.04        4.13      2.75 o 
   5   1  11       46.55       45.96      5.31 o 
   6   1  11        0.06        3.19      3.02 o 
   7   1  11        6.51        9.96      3.28 o 
   8   1  11        6.42        4.65      4.26 o 
  -8   2  11        0.01       -2.39      3.18 o 
  -7   2  11        0.98       -1.85      2.95 o 
  -6   2  11       32.73       36.61      4.73 o 
  -5   2  11        9.62        5.55      3.46 o 
  -4   2  11        3.28        3.33      4.79 o 
  -3   2  11        1.46        1.25      2.75 o 
  -2   2  11       10.01        7.91      2.16 o 
  -1   2  11      358.44      354.73     10.90 o 
   0   2  11       76.01       93.01      5.94 o 
   1   2  11       39.60       35.18      3.30 o 
   2   2  11       26.78       28.93      3.45 o 
   3   2  11       48.29       35.47      3.90 o 
   4   2  11       44.97       42.60      4.69 o 
   5   2  11        9.48       18.34     10.47 o 
   6   2  11       84.75       64.04      7.54 o 
   7   2  11        0.34       -2.52      2.82 o 
   8   2  11        3.26        0.82      3.19 o 
  -7   3  11       16.88       28.97      5.77 o 
  -6   3  11        2.72        0.31      2.44 o 
  -5   3  11       21.09       16.03      3.44 o 
  -4   3  11        5.25        5.40      5.94 o 
  -3   3  11        1.25        2.84      2.13 o 
  -2   3  11        0.04        2.99      1.21 o 
  -1   3  11        3.29        3.42      1.96 o 
   0   3  11       17.85       21.28      2.76 o 
   1   3  11        3.39        4.25      3.73 o 
   2   3  11       88.15       81.42      8.82 o 
   3   3  11        5.45        8.38      2.47 o 
   4   3  11       26.67       27.62      4.61 o 
   5   3  11       30.13       36.48      4.77 o 
   6   3  11       20.62       18.60      4.26 o 
   7   3  11      134.79      136.91      9.85 o 
   8   3  11        6.67        7.30      3.57 o 
   9   3  11        0.02       11.36      6.03 o 
  -7   4  11        2.03        3.08      4.17 o 
  -6   4  11        1.22       -2.54      2.82 o 
  -5   4  11       52.34       51.89      5.83 o 
  -4   4  11       10.23       13.34      3.51 o 
  -3   4  11        0.02       -2.12      2.12 o 
  -2   4  11      136.15      127.58     10.38 o 
  -1   4  11      101.30       97.79      5.27 o 
   0   4  11       37.68       32.55      2.87 o 
   1   4  11       27.61       32.78      4.19 o 
   2   4  11       16.49       17.88      3.50 o 
   3   4  11        3.48        3.32      1.48 o 
   4   4  11      145.07      136.59      6.89 o 
   5   4  11       64.63       64.39      5.48 o 
   6   4  11       16.57       10.81      3.13 o 
   7   4  11       74.83       69.87      6.59 o 
   8   4  11       24.93       21.40      4.88 o 
   9   4  11        4.10       12.78      6.21 o 
  -7   5  11        0.28        0.52      5.24 o 
  -6   5  11        0.25        7.82      2.80 o 
  -5   5  11        0.09        5.00      5.41 o 
  -4   5  11       11.14        4.88      3.90 o 
  -3   5  11       11.55       12.48      7.45 o 
  -2   5  11       22.25       28.58      3.44 o 
  -1   5  11       46.10       48.00      4.25 o 
   0   5  11      149.91      157.51      6.11 o 
   1   5  11        1.32        0.56      1.92 o 
   2   5  11        8.05       15.18      3.70 o 
   3   5  11        0.23        1.52      1.44 o 
   4   5  11       46.02       37.48      5.03 o 
   5   5  11        6.04        4.29      1.71 o 
   6   5  11        0.35       -2.43      2.43 o 
   7   5  11       27.77       28.30      4.52 o 
   8   5  11        4.84       15.62      4.79 o 
   9   5  11       21.93       20.94      7.10 o 
  -6   6  11        3.14        0.26      2.63 o 
  -5   6  11        0.09       -0.17      2.31 o 
  -4   6  11       26.33       27.58      4.51 o 
  -3   6  11       21.65       20.05      5.59 o 
  -2   6  11        1.78       -0.65      1.82 o 
  -1   6  11       18.60       16.67      1.93 o 
   0   6  11      114.39      109.62      5.22 o 
   1   6  11       20.10       17.35      2.90 o 
   2   6  11       59.33       62.23      3.84 o 
   3   6  11       18.21       18.41      2.54 o 
   4   6  11        4.97        9.51      2.03 o 
   5   6  11      132.44      127.33      6.05 o 
   6   6  11       11.43       12.85      3.24 o 
   7   6  11        0.44        0.18      3.19 o 
   8   6  11        4.85        5.15      4.61 o 
  -6   7  11        1.59        8.01      3.92 o 
  -5   7  11        0.41        6.80      3.38 o 
  -4   7  11        0.38       -0.46      1.87 o 
  -3   7  11        0.51        1.95      3.19 o 
  -2   7  11       66.94       81.47     10.91 o 
  -1   7  11        3.70        6.57      2.64 o 
   0   7  11       51.16       48.34      3.30 o 
   1   7  11       95.72       92.78      6.14 o 
   2   7  11        1.30        0.14      2.17 o 
   3   7  11        0.63       -0.18      1.84 o 
   4   7  11       24.11       27.60      4.00 o 
   5   7  11       19.20       16.37      2.39 o 
   6   7  11        1.21        8.85      4.79 o 
   7   7  11        0.43       -2.31      4.08 o 
   8   7  11       39.45       34.96      6.57 o 
  -5   8  11        2.50       -0.97      3.46 o 
  -4   8  11        0.16       -1.35      2.57 o 
  -3   8  11        0.78        1.32      2.43 o 
  -2   8  11        5.21        5.96      2.55 o 
  -1   8  11        0.36        0.48      1.82 o 
   0   8  11        0.44        1.77      2.51 o 
   1   8  11        8.61        9.82      1.84 o 
   2   8  11       17.03       15.89      2.27 o 
   3   8  11        8.12       10.45      2.08 o 
   4   8  11        1.14        5.17      5.94 o 
   5   8  11       40.73       30.43      6.03 o 
   6   8  11        5.99        4.82      2.93 o 
   7   8  11        7.09        5.30      5.94 o 
   8   8  11        1.02        0.71      3.90 o 
  -4   9  11        0.19       -0.55      3.64 o 
  -3   9  11       22.75       23.84      4.57 o 
  -2   9  11        0.61        3.93      2.55 o 
  -1   9  11        0.01        2.70      2.43 o 
   0   9  11       53.70       59.27      7.45 o 
   1   9  11       39.12       41.40      3.24 o 
   2   9  11        0.77       -1.35      1.43 o 
   3   9  11        3.52        7.28      2.64 o 
   4   9  11       33.29       33.38      4.26 o 
   5   9  11        2.38        5.64      2.80 o 
   6   9  11        0.01       -2.64      2.64 o 
   7   9  11        1.95        4.26      2.94 o 
  -3  10  11        0.08        0.07      3.11 o 
  -2  10  11       23.45       27.83      4.72 o 
  -1  10  11        9.03       10.72     10.38 o 
   0  10  11        0.46        1.33      1.57 o 
   1  10  11       11.89        9.41      4.79 o 
   2  10  11       26.64       32.67      4.34 o 
   3  10  11        0.45        0.00      1.88 o 
   4  10  11        2.45        2.11      2.26 o 
   5  10  11        6.26        9.06      2.75 o 
   6  10  11       12.67       13.61      4.97 o 
   7  10  11        0.12        2.71      2.90 o 
  -1  11  11        0.00       -0.89      4.26 o 
   0  11  11        0.08       -3.55      3.55 o 
   1  11  11        5.86        2.48      4.26 o 
   2  11  11        7.44       13.63      3.58 o 
   3  11  11        0.82       -1.42      2.51 o 
   4  11  11        2.26        6.62      3.32 o 
   5  11  11       16.69       15.01      4.07 o 
   1  12  11       72.93       69.39     11.18 o 
   2  12  11        8.28       10.47      5.86 o 
   3  12  11        1.38        2.84      3.55 o 
  -3  -6  12        0.73       -1.38      3.19 o 
  -2  -6  12        0.16       -0.07      3.90 o 
  -1  -6  12        1.86        0.02      2.75 o 
   0  -6  12       13.94       15.06      4.75 o 
   1  -6  12       17.89       23.58      8.25 o 
  -4  -5  12       12.56       12.13      5.59 o 
  -3  -5  12        1.00        2.75      5.32 o 
  -2  -5  12       12.12       19.40      7.28 o 
  -1  -5  12        0.22        3.98      3.02 o 
   0  -5  12       10.92       18.61      8.87 o 
   1  -5  12       15.57       13.69      4.62 o 
   2  -5  12       33.87       41.70      5.66 o 
   3  -5  12       22.05       25.23      4.98 o 
  -5  -4  12        3.48        1.24      4.26 o 
  -4  -4  12        0.93       -1.60      2.39 o 
  -3  -4  12       24.88       26.42      4.47 o 
  -2  -4  12        8.56       11.36      3.76 o 
  -1  -4  12       29.12       21.70      3.99 o 
   0  -4  12       41.54       43.08      5.71 o 
   1  -4  12        2.24        6.57      5.86 o 
   2  -4  12        7.41        0.85      3.28 o 
   3  -4  12       10.03       11.85      4.61 o 
   4  -4  12        0.00        1.03      2.84 o 
  -6  -3  12        8.46        8.70      5.50 o 
  -5  -3  12        1.32       -0.18      3.73 o 
  -4  -3  12        4.67        0.98      3.11 o 
  -3  -3  12        0.17        1.94      3.19 o 
  -2  -3  12        0.08       -2.63      2.63 o 
  -1  -3  12        0.49       -0.12      2.17 o 
   0  -3  12       40.51       47.16      5.18 o 
   1  -3  12        4.04        4.67      2.75 o 
   2  -3  12        0.57       -1.16      2.77 o 
   3  -3  12        6.21        9.31      6.57 o 
   4  -3  12        0.16        1.26      3.13 o 
   5  -3  12       13.92       11.34      4.44 o 
  -6  -2  12        9.88       18.93      3.96 o 
  -5  -2  12        4.12        2.63      2.43 o 
  -4  -2  12       16.21       16.21      3.23 o 
  -3  -2  12        1.32        1.98      2.66 o 
  -2  -2  12       22.24       22.70      6.83 o 
  -1  -2  12        6.81       14.61      3.50 o 
   0  -2  12        0.00        3.02      3.37 o 
   1  -2  12        4.06        8.95      7.63 o 
   2  -2  12       21.97       39.28      5.14 o 
   3  -2  12        2.46        4.05      3.02 o 
   4  -2  12       29.21       18.72      4.79 o 
   5  -2  12        0.05        0.78      4.26 o 
   6  -2  12        0.16        3.39      3.61 o 
  -7  -1  12        4.47        5.55      3.76 o 
  -6  -1  12        0.37       -1.02      2.93 o 
  -5  -1  12       22.62       21.18      4.44 o 
  -4  -1  12       19.89       14.52      3.03 o 
  -3  -1  12       36.81       28.32      3.87 o 
  -2  -1  12       21.69       19.81      5.32 o 
  -1  -1  12        3.16        0.57      2.17 o 
   0  -1  12       22.19       22.96      3.56 o 
   1  -1  12        5.03        2.26      2.50 o 
   2  -1  12       34.39       21.02      3.91 o 
   3  -1  12        1.60       -0.23      5.86 o 
   4  -1  12       83.16       81.76      7.70 o 
   5  -1  12        1.62        2.99      3.99 o 
   6  -1  12        1.57        3.07      3.90 o 
  -7   0  12       35.40       33.07      5.28 o 
  -6   0  12        0.49        3.93      4.17 o 
  -5   0  12        2.17       -0.80      2.51 o 
  -4   0  12        0.45        0.11      2.66 o 
  -3   0  12       39.46       37.00      2.89 o 
  -2   0  12       52.24       49.70      8.15 o 
  -1   0  12        0.46       -1.60      2.66 o 
   0   0  12       42.43       42.83      5.41 o 
   1   0  12        0.89        1.02      1.94 o 
   2   0  12       26.71       32.94     11.00 o 
   3   0  12       88.31       89.06      6.85 o 
   4   0  12        5.72        4.16      2.57 o 
   5   0  12       27.75       30.58      5.94 o 
   6   0  12        3.79        6.15      3.41 o 
   7   0  12       16.16       11.88      3.78 o 
  -7   1  12        0.89        3.41      5.06 o 
  -6   1  12        6.26       13.24      4.26 o 
  -5   1  12       16.44       15.16      3.44 o 
  -4   1  12        0.08        0.47      3.37 o 
  -3   1  12        2.33        6.86      2.63 o 
  -2   1  12       22.66       22.02      2.32 o 
  -1   1  12       11.97       11.14      4.13 o 
   0   1  12        0.05        0.50      2.13 o 
   1   1  12       82.70       84.21      6.27 o 
   2   1  12        9.67       18.09      3.14 o 
   3   1  12        3.30        4.29      5.59 o 
   4   1  12        2.43        7.81      3.01 o 
   5   1  12       23.23       30.53      4.89 o 
   6   1  12        6.83       10.71      3.83 o 
   7   1  12       20.93       14.37      5.50 o 
  -7   2  12        0.61       -0.18      2.76 o 
  -6   2  12        2.80        8.55      3.63 o 
  -5   2  12        5.10        5.42      2.82 o 
  -4   2  12      102.19       89.32     11.36 o 
  -3   2  12        3.42        5.78      6.12 o 
  -2   2  12       68.49       61.50      3.80 o 
  -1   2  12        3.77        4.00      1.46 o 
   0   2  12       23.80       29.71      2.36 o 
   1   2  12        2.31        3.05      2.26 o 
   2   2  12       88.31       81.00      7.01 o 
   3   2  12       71.08       75.97      6.54 o 
   4   2  12       13.96       18.48      3.57 o 
   5   2  12       15.33       21.76      3.83 o 
   6   2  12       14.38       12.15      3.69 o 
   7   2  12        6.80        4.30      5.24 o 
   8   2  12       36.54       38.53      6.74 o 
  -7   3  12        2.01        2.04      3.14 o 
  -6   3  12       10.28        9.17      4.53 o 
  -5   3  12        1.06        5.50      3.06 o 
  -4   3  12       13.37       14.73      3.18 o 
  -3   3  12       41.49       39.76      4.88 o 
  -2   3  12        1.73        1.71      1.64 o 
  -1   3  12       34.83       32.25      4.30 o 
   0   3  12        6.38        6.14      1.55 o 
   1   3  12        0.02        4.25      2.59 o 
   2   3  12       10.39       10.54      2.70 o 
   3   3  12        1.21        3.75      2.48 o 
   4   3  12        4.14        7.46      4.08 o 
   5   3  12        0.09        3.94      3.37 o 
   6   3  12       35.82       40.45      5.39 o 
   7   3  12        2.04       -2.80      2.80 o 
   8   3  12        2.85        0.18      2.70 o 
  -6   4  12        0.03        7.11      3.46 o 
  -5   4  12        3.63        0.60      2.50 o 
  -4   4  12        9.57       21.40      9.94 o 
  -3   4  12       41.48       46.29      5.86 o 
  -2   4  12       48.45       40.32      4.70 o 
  -1   4  12      143.07      133.01      7.05 o 
   0   4  12        0.75        2.22      2.82 o 
   1   4  12       63.64       59.65      3.59 o 
   2   4  12       26.78       27.65      5.24 o 
   3   4  12      175.70      172.54      9.78 o 
   4   4  12       16.18       16.09      3.39 o 
   5   4  12        0.10       -0.71      2.26 o 
   6   4  12       38.72       45.78     10.03 o 
   7   4  12        0.00        1.42      3.73 o 
   8   4  12        6.34        3.73      4.61 o 
  -6   5  12        0.24        1.36      2.84 o 
  -5   5  12        8.33       10.38      4.79 o 
  -4   5  12        3.34        6.03      3.55 o 
  -3   5  12       11.70       12.67      4.70 o 
  -2   5  12        0.56       -2.13      2.84 o 
  -1   5  12        0.16        0.92      1.27 o 
   0   5  12       34.69       39.18      5.76 o 
   1   5  12        1.10       -0.09      2.03 o 
   2   5  12       31.53       33.14      3.21 o 
   3   5  12        5.16        5.95      1.67 o 
   4   5  12       43.98       49.80      3.39 o 
   5   5  12       14.71       22.57      3.92 o 
   6   5  12       32.34       23.88      6.12 o 
   7   5  12        0.04        0.67      3.11 o 
  -5   6  12        0.01        6.94      9.85 o 
  -4   6  12        0.25        0.09      2.09 o 
  -3   6  12        5.00        8.89      4.44 o 
  -2   6  12        0.48        8.28      6.74 o 
  -1   6  12        3.82        5.66      3.37 o 
   0   6  12        2.61        1.02      2.37 o 
   1   6  12       26.65       26.38      4.00 o 
   2   6  12       80.18       88.14      6.51 o 
   3   6  12       23.45       22.71      2.79 o 
   4   6  12       29.27       31.81      3.69 o 
   5   6  12        2.58        5.68      2.73 o 
   6   6  12        1.46        2.13      3.90 o 
   7   6  12       19.82       32.12      6.39 o 
   8   6  12        1.40        9.23      4.44 o 
  -5   7  12       10.24       11.96      8.16 o 
  -4   7  12       15.04       15.70      8.61 o 
  -3   7  12        0.00       -2.43      2.43 o 
  -2   7  12       12.59       15.76      3.64 o 
  -1   7  12        1.85        3.32      2.57 o 
   0   7  12        3.72       15.67      4.99 o 
   1   7  12        7.57       14.21      2.45 o 
   2   7  12        3.64        4.05      1.83 o 
   3   7  12       19.30       20.07      2.76 o 
   4   7  12        9.75       11.78      2.32 o 
   5   7  12       17.58       11.70      2.27 o 
   6   7  12        0.01        3.37      3.37 o 
   7   7  12       11.68       16.86      6.21 o 
  -4   8  12        0.84        5.84      3.20 o 
  -3   8  12        0.09        3.13      2.88 o 
  -2   8  12       11.31        7.72      3.14 o 
  -1   8  12       13.21       21.62      6.30 o 
   0   8  12        0.71       -0.90      2.84 o 
   1   8  12        5.71        9.80      2.57 o 
   2   8  12        9.92       12.02      2.81 o 
   3   8  12        0.78        2.89      1.88 o 
   4   8  12        3.39        7.22      2.43 o 
   5   8  12       12.23       14.86      3.28 o 
   6   8  12        0.65        0.18      3.37 o 
   7   8  12        8.98       12.95      6.03 o 
  -3   9  12       11.39       17.41      4.42 o 
  -2   9  12       15.89       14.54      3.57 o 
  -1   9  12        8.36        6.42      3.11 o 
   0   9  12        3.95       -0.91      3.64 o 
   1   9  12        1.67       -0.53      3.73 o 
   2   9  12       14.12       19.43      2.74 o 
   3   9  12        0.47       -0.26      2.66 o 
   4   9  12        0.17        2.21      3.55 o 
   5   9  12        0.87        2.27      2.52 o 
   6   9  12        4.27        3.36      2.81 o 
  -2  10  12       12.17        6.97      3.11 o 
  -1  10  12        7.58       13.02      5.06 o 
   0  10  12       17.07       26.80      5.86 o 
   1  10  12        4.52        0.00      3.19 o 
   2  10  12        8.96        6.52      3.00 o 
   3  10  12        6.99        9.96      5.32 o 
   4  10  12       11.31       19.56      4.97 o 
   5  10  12        0.83       -0.32      2.37 o 
   0  11  12        1.89        1.77      4.44 o 
   1  11  12        5.81       11.71      5.68 o 
   2  11  12        2.94        0.71      3.19 o 
   3  11  12        6.99        2.84      3.55 o 
   4  11  12        1.82       -0.09      2.38 o 
  -1  -5  13        2.27       -0.16      3.46 o 
  -3  -4  13        3.45        1.25      3.37 o 
  -2  -4  13        0.23        0.09      2.63 o 
  -1  -4  13        7.09       10.05      4.20 o 
   0  -4  13        1.23       10.81      7.90 o 
   1  -4  13        3.21        2.03      4.08 o 
   2  -4  13        0.13       -2.97      3.46 o 
  -4  -3  13        2.92        5.68      4.26 o 
  -3  -3  13        0.01       -1.41      3.02 o 
  -2  -3  13       18.46       17.41      7.01 o 
  -1  -3  13        3.14        0.97      3.73 o 
   0  -3  13        0.58        4.73      3.20 o 
   1  -3  13        0.81        1.41      2.88 o 
   2  -3  13        3.10       13.46      6.39 o 
   3  -3  13       30.35       42.78      9.32 o 
   4  -3  13        9.40        9.58      4.27 o 
  -5  -2  13        0.02       -1.95      4.79 o 
  -4  -2  13       20.83       22.01      6.74 o 
  -3  -2  13        1.56        2.17      2.09 o 
  -2  -2  13       13.16       12.21      6.21 o 
  -1  -2  13       20.80       13.66      3.51 o 
   0  -2  13        0.11       -1.89      2.25 o 
   1  -2  13        2.84        1.04      2.57 o 
   2  -2  13        0.24        1.30      2.55 o 
   3  -2  13        0.00        2.33      2.68 o 
   4  -2  13        6.84        4.77      4.17 o 
   5  -2  13        3.05       43.37     26.71 o 
  -5  -1  13        1.25       -5.50      5.50 o 
  -4  -1  13        3.91        6.21      4.97 o 
  -3  -1  13        0.48        4.18      2.44 o 
  -2  -1  13        1.94        5.06      2.76 o 
  -1  -1  13       18.45       19.65      3.64 o 
   0  -1  13        0.02        6.42      7.36 o 
   1  -1  13        1.25        2.45      2.84 o 
   2  -1  13       28.99       25.17      4.76 o 
   3  -1  13        0.12        5.98      3.54 o 
   4  -1  13       29.29       27.93      4.50 o 
   5  -1  13       10.70        9.00      3.66 o 
  -6   0  13        0.01        5.66      4.26 o 
  -5   0  13       16.32       15.70     11.45 o 
  -4   0  13        1.71        1.12      2.32 o 
  -3   0  13        1.40       -3.19      4.44 o 
  -2   0  13       11.87       14.80      3.11 o 
  -1   0  13        6.33        8.64      2.98 o 
   0   0  13       23.17       24.44      9.94 o 
   1   0  13        4.37       -1.90      2.57 o 
   2   0  13        0.19       -2.46      2.46 o 
   3   0  13        0.44       -0.47      2.44 o 
   4   0  13        6.88        9.43      3.74 o 
   5   0  13       12.06        8.10      3.69 o 
   6   0  13       10.87        8.28      3.94 o 
  -6   1  13        1.17       -0.30      2.75 o 
  -5   1  13        0.14       -1.90      2.44 o 
  -4   1  13        7.75        7.17      3.20 o 
  -3   1  13       40.02       50.51      4.93 o 
  -2   1  13       14.40       17.25      4.61 o 
  -1   1  13        2.21       -1.34      4.26 o 
   0   1  13        4.36        2.73      2.32 o 
   1   1  13        5.24        5.54      3.82 o 
   2   1  13        0.07       -2.64      2.64 o 
   3   1  13       14.52       12.49      3.26 o 
   4   1  13       23.17       12.49      4.08 o 
   5   1  13        9.18        9.88      3.73 o 
   6   1  13        0.10        4.00      3.32 o 
  -6   2  13        1.24       -3.38      3.38 o 
  -5   2  13        1.38       -3.06      3.06 o 
  -4   2  13       11.61       16.30      3.74 o 
  -3   2  13       20.29       29.30      4.04 o 
  -2   2  13        5.60        3.77      2.48 o 
  -1   2  13        4.43        5.15      2.26 o 
   0   2  13      148.56      142.24      8.63 o 
   1   2  13        0.48        5.07      2.50 o 
   2   2  13       58.50       54.51      5.80 o 
   3   2  13       57.59       48.06      7.36 o 
   4   2  13       11.52        5.69      2.81 o 
   5   2  13       47.28       51.34      6.29 o 
   6   2  13        3.17       11.03      5.68 o 
   7   2  13        3.25        6.30      3.18 o 
  -5   3  13        1.60        3.84      3.18 o 
  -4   3  13        0.11        3.84      3.55 o 
  -3   3  13        0.40       -0.77      5.50 o 
  -2   3  13       79.07       82.65      9.14 o 
  -1   3  13        7.08       12.82      3.92 o 
   0   3  13       50.89       50.00      8.08 o 
   1   3  13       37.05       32.73      6.48 o 
   2   3  13        0.27        4.52      3.11 o 
   3   3  13        3.99        5.77      2.80 o 
   4   3  13        8.95       15.24      5.41 o 
   5   3  13        0.20        1.15      2.51 o 
   6   3  13        1.60        6.24      2.75 o 
   7   3  13        6.20        5.10      3.11 o 
  -5   4  13        4.55        5.69      4.61 o 
  -4   4  13        3.15        1.60      2.44 o 
  -3   4  13        3.69        4.34      3.46 o 
  -2   4  13        0.45       -3.90      3.90 o 
  -1   4  13        0.13        1.69      1.96 o 
   0   4  13        1.88        9.11      4.84 o 
   1   4  13      161.90      165.40      7.04 o 
   2   4  13        7.58       17.36      6.57 o 
   3   4  13       17.67       11.56      3.02 o 
   4   4  13        2.27       -2.00      2.57 o 
   5   4  13       85.33       79.49      7.40 o 
   6   4  13        3.42        2.29      2.63 o 
   7   4  13        9.50        9.78      3.62 o 
  -5   5  13        0.04        1.20      2.68 o 
  -4   5  13       15.50       21.12      4.64 o 
  -3   5  13       23.09       30.94      4.70 o 
  -2   5  13        0.53       -2.55      2.55 o 
  -1   5  13        0.59       -0.67      1.92 o 
   0   5  13        3.11        4.71      1.71 o 
   1   5  13        0.01       -0.59      1.35 o 
   2   5  13        6.62        7.72      5.29 o 
   3   5  13       32.58       28.00      4.32 o 
   4   5  13        0.09        2.31      2.57 o 
   5   5  13        0.10        2.15      2.63 o 
   6   5  13        1.40       -1.24      2.55 o 
   7   5  13       11.34        5.86      4.97 o 
  -4   6  13       15.54       20.61      4.83 o 
  -3   6  13        4.50        7.09      3.31 o 
  -2   6  13       24.01       30.30      4.44 o 
  -1   6  13       44.55       37.69      8.16 o 
   0   6  13        1.56        2.36      2.47 o 
   1   6  13        2.71        6.60      1.98 o 
   2   6  13       14.00       14.65      3.87 o 
   3   6  13       15.59       11.89      3.26 o 
   4   6  13       17.58       21.66      3.95 o 
   5   6  13        7.70        8.27      3.90 o 
   6   6  13       57.03       54.30      9.58 o 
   7   6  13        2.27       11.71      5.86 o 
  -4   7  13        0.74        0.64      2.25 o 
  -3   7  13       17.32       21.92      4.09 o 
  -2   7  13        0.10       -0.70      2.44 o 
  -1   7  13        8.83        5.09      2.93 o 
   0   7  13        0.62        7.02      7.63 o 
   1   7  13        3.79        5.74      3.28 o 
   2   7  13        3.41        4.34      2.11 o 
   3   7  13       13.83       14.01      2.58 o 
   4   7  13        0.01        0.57      2.25 o 
   5   7  13       18.88       15.44      5.86 o 
   6   7  13        6.47        5.68      4.08 o 
  -3   8  13       13.06        7.06      3.63 o 
  -2   8  13        7.28        8.16      3.51 o 
  -1   8  13        4.05        1.56      2.57 o 
   0   8  13        0.18        0.97      2.22 o 
   1   8  13       21.83       30.86      6.03 o 
   2   8  13        1.66        1.34      2.37 o 
   3   8  13        4.49        2.60      2.20 o 
   4   8  13        7.14        8.66      3.64 o 
   5   8  13        0.08        1.60      3.90 o 
   6   8  13        0.17       -1.42      4.08 o 
  -2   9  13        5.97        3.16      2.90 o 
  -1   9  13        1.38       -1.74      2.75 o 
   0   9  13        0.32       -2.90      2.90 o 
   1   9  13        0.60       -1.60      3.90 o 
   2   9  13        9.23        4.97      4.08 o 
   3   9  13        3.35       -2.66      2.84 o 
   4   9  13       12.59       12.79      3.64 o 
   5   9  13        3.68        7.45      4.79 o 
   0  10  13       66.73       67.08     11.00 o 
   1  10  13        0.76       -2.84      3.55 o 
   2  10  13       12.17       14.91      5.68 o 
   3  10  13        8.20        7.99      4.97 o 
   4  10  13        0.88        1.86      2.76 o 
  -2  -3  14        1.26       -0.68      3.00 o 
  -1  -3  14        8.39        6.47      3.61 o 
   0  -3  14        9.03        7.27      9.94 o 
   1  -3  14        0.11        0.00      3.73 o 
  -3  -2  14        0.11        1.42      4.44 o 
  -2  -2  14        3.62        8.47      8.07 o 
  -1  -2  14        0.41        2.52      2.82 o 
   0  -2  14        0.16        2.50      4.17 o 
   1  -2  14        7.66        6.88      3.99 o 
   2  -2  14        4.68       13.78      6.57 o 
   3  -2  14        0.73        1.37      4.53 o 
  -4  -1  14        5.80        3.55      4.97 o 
  -3  -1  14        1.45        0.35      3.19 o 
  -2  -1  14        8.83       11.40      3.57 o 
  -1  -1  14        0.84       -1.09      2.56 o 
   0  -1  14        7.75       11.09      3.51 o 
   1  -1  14        5.70        4.80      3.32 o 
   2  -1  14        4.88       15.11      7.19 o 
   3  -1  14       10.30        6.39      3.33 o 
   4  -1  14        0.28        3.35      3.69 o 
  -4   0  14        0.03        5.68      5.50 o 
  -3   0  14        7.08       -3.02      4.61 o 
  -2   0  14        1.47        0.35      3.02 o 
  -1   0  14       20.46       19.94      3.76 o 
   0   0  14        5.84        5.30      3.11 o 
   1   0  14       12.32       14.47      4.12 o 
   2   0  14        3.89       10.12      5.15 o 
   3   0  14       45.63       44.27      5.75 o 
   4   0  14        9.91        7.18      3.63 o 
  -4   1  14        2.91        4.44      5.15 o 
  -3   1  14       16.10       19.17      6.74 o 
  -2   1  14        3.84        3.73      4.44 o 
  -1   1  14        0.78        3.50      2.53 o 
   0   1  14        2.52        5.65      3.46 o 
   1   1  14       18.31       20.10      4.97 o 
   2   1  14       10.89        6.29      4.53 o 
   3   1  14       35.21       28.75      5.59 o 
   4   1  14        1.48        4.41      4.53 o 
   5   1  14        1.50        0.48      6.65 o 
  -4   2  14        0.22       -4.44      4.61 o 
  -3   2  14        0.69       -1.42      4.08 o 
  -2   2  14        0.26        5.32      4.79 o 
  -1   2  14        7.33       16.61      4.26 o 
   0   2  14        5.60        5.36      4.70 o 
   1   2  14        0.86       -1.22      2.55 o 
   2   2  14       88.40       73.78      7.32 o 
   3   2  14        7.00        4.45      2.72 o 
   4   2  14        9.02        4.46      2.94 o 
   5   2  14        1.00        5.88      4.79 o 
  -4   3  14        0.01        2.91      3.00 o 
  -3   3  14        0.07       -1.93      2.59 o 
  -2   3  14        5.81       15.79      6.21 o 
  -1   3  14        0.87       -4.79      4.79 o 
   0   3  14        7.42        6.46      2.92 o 
   1   3  14       10.03       10.15      5.77 o 
   2   3  14       14.94       22.61      4.30 o 
   3   3  14        4.53        9.89      4.53 o 
   4   3  14        0.53        0.05      2.04 o 
   5   3  14        0.03       -1.96      2.25 o 
  -4   4  14        5.71        4.43      3.36 o 
  -3   4  14        4.87        7.86      5.24 o 
  -2   4  14       15.62       14.21      6.74 o 
  -1   4  14        3.97       17.75      6.21 o 
   0   4  14        2.41        4.36      3.64 o 
   1   4  14        3.08        5.08      2.94 o 
   2   4  14       21.40       23.60      4.34 o 
   3   4  14        4.86        6.86      3.02 o 
   4   4  14       27.77       34.53      6.74 o 
   5   4  14       18.58       16.84      4.08 o 
   6   4  14        7.56       10.94      4.01 o 
  -4   5  14        0.19       -0.37      2.26 o 
  -3   5  14        0.02        1.54      2.59 o 
  -2   5  14        5.91       10.81      6.48 o 
  -1   5  14       13.63       11.30      4.17 o 
   0   5  14       57.54       49.06      5.18 o 
   1   5  14        2.28       -2.33      2.33 o 
   2   5  14       11.94       12.10      3.37 o 
   3   5  14        3.72        9.98      3.82 o 
   4   5  14        3.23        3.37      2.89 o 
   5   5  14        3.14        9.14      5.41 o 
   6   5  14        0.07        7.28      5.15 o 
  -3   6  14        0.08        2.26      2.75 o 
  -2   6  14       19.37       22.36      4.77 o 
  -1   6  14        9.69        6.36      3.03 o 
   0   6  14        2.34        2.69      2.72 o 
   1   6  14        0.81       -0.10      2.04 o 
   2   6  14        0.00       -1.01      2.43 o 
   3   6  14        7.01       13.70     10.91 o 
   4   6  14        3.63        2.09      2.70 o 
   5   6  14        0.00       -2.66      4.26 o 
  -2   7  14        0.76        3.26      3.15 o 
  -1   7  14        1.41        2.11      2.93 o 
   0   7  14        0.47       -2.55      2.63 o 
   1   7  14       11.27        9.14      3.37 o 
   2   7  14        5.51        8.28      3.15 o 
   3   7  14        6.59        5.06      2.95 o 
   4   7  14        0.06        1.60      3.73 o 
   5   7  14        8.01        2.84      4.61 o 
  -1   8  14       31.10       33.92      5.45 o 
   0   8  14        5.91        4.63      6.39 o 
   1   8  14        3.61        3.85      3.07 o 
   2   8  14        1.61       -3.19      4.26 o 
   3   8  14       11.63       -0.71      3.55 o 
   4   8  14        3.19       -2.84      4.26 o 
   1   9  14        5.73        4.44      4.79 o 
   2   9  14        0.81        2.84      4.26 o 
  -2   0  15        2.30        0.89      4.26 o 
  -1   0  15        1.27        8.52      5.86 o 
   0   0  15        1.13        0.63      3.90 o 
   1   0  15       14.70       21.60      5.59 o 
   2   0  15        0.16        1.21      5.50 o 
  -1   1  15        0.22        1.77      3.73 o 
   0   1  15        2.33        0.92      2.73 o 
   1   1  15        8.22       13.66      3.94 o 
   2   1  15        0.00       -0.92      2.63 o 
   3   1  15        9.01        7.28      3.89 o 
  -2   2  15        3.30       -0.89      4.26 o 
  -1   2  15        3.74        3.02      4.79 o 
   0   2  15        5.73        6.11      2.85 o 
   1   2  15        3.16        7.42      3.54 o 
   2   2  15        2.88        5.76      3.49 o 
   3   2  15        0.02        1.25      2.49 o 
  -2   3  15        0.38       -5.86      5.86 o 
  -1   3  15       21.92       26.97      7.99 o 
   0   3  15        0.34        4.26      4.08 o 
   1   3  15        1.62       18.46      6.74 o 
   2   3  15        8.81       12.52      5.50 o 
   3   3  15       17.20       21.09      4.67 o 
   4   3  15        0.02        3.28      3.06 o 
  -2   4  15        5.98       25.02      7.99 o 
  -1   4  15        3.35       -2.84      4.79 o 
   0   4  15        4.71       42.06      8.87 o 
   1   4  15        2.68        4.28      3.19 o 
   2   4  15        0.36        8.38      9.67 o 
   3   4  15        8.32        8.35      3.74 o 
   4   4  15        1.60       -2.32      3.06 o 
  -2   5  15        3.06        2.84      4.79 o 
  -1   5  15        0.13        0.00      3.90 o 
   0   5  15       32.23       23.78      6.74 o 
   1   5  15        1.72       -5.32      5.32 o 
   2   5  15        0.84       -0.66      2.56 o 
   3   5  15        1.12       -0.05      2.43 o 
   4   5  15       33.59       24.10      4.87 o 
  -1   6  15        1.74       -0.89      3.90 o 
   0   6  15       13.91       22.01      6.03 o 
   1   6  15        0.30       -0.53      3.90 o 
   2   6  15       19.37       16.68      6.39 o 
   3   6  15        2.64       -0.41      2.57 o 
   1   7  15        5.65        7.10      5.68 o 
   2   7  15        1.74        2.13      4.44 o 
                                                 
